# Supplementary material for: Differences in the Composition of the Rumen Microbiota of Finishing Beef Cattle Divergently Ranked for Residual Methane Emissions
Source: Front Microbiol. 2022 Apr 29;13:855565. doi: 10.3389/fmicb.2022.855565 (PMC9099143; doi:10.3389/fmicb.2022.855565)
Supplement: Supplementary File 1 — Amplicon sequence variants (ASV) table of rumen bacteria and archaea genera identified in this study. [file Data_Sheet_2.XLSX]

## Sheet: Bacteria genera
Animal ID	RME_Ranking	Bacteria,Firmicutes,Negativicutes,Acidaminococcales,Acidaminococcaceae,Succiniclasticum	Bacteria,Bacteroidetes,Bacteroidia,Bacteroidales,Prevotellaceae,Prevotella	Bacteria,Firmicutes,Clostridia,Clostridiales,Ruminococcaceae,Ruminococcus	Bacteria,Firmicutes,Bacilli,Lactobacillales,Lactobacillaceae,Sharpea	Bacteria,Actinobacteria,Actinobacteria,Bifidobacteriales,Bifidobacteriaceae,Bifidobacterium	Bacteria,Proteobacteria,Gammaproteobacteria,Aeromonadales,Succinivibrionaceae,Succinivibrio	Bacteria,Firmicutes,Negativicutes,Veillonellales,Veillonellaceae,Megasphaera	Bacteria,Firmicutes,Erysipelotrichia,Erysipelotrichales,Erysipelotrichaceae,Intestinibaculum	Bacteria,Fibrobacteres,Fibrobacteria,Fibrobacterales,Fibrobacteraceae,Fibrobacter	Bacteria,Actinobacteria,Coriobacteriia,Coriobacteriales,Atopobiaceae,Olsenella	Bacteria,Proteobacteria,Gammaproteobacteria,Aeromonadales,Succinivibrionaceae,Ruminobacter	Bacteria,Firmicutes,Negativicutes,Selenomonadales,Selenomonadaceae,Selenomonas	Bacteria,Firmicutes,Negativicutes,Veillonellales,Veillonellaceae,Dialister	Bacteria,Firmicutes,Clostridia,Clostridiales,Clostridiales_Family_XIII._Incertae_Sedis,Mogibacterium	Bacteria,Firmicutes,Negativicutes,Selenomonadales,Selenomonadaceae,Mitsuokella	Bacteria,Firmicutes,Negativicutes,Acidaminococcales,Acidaminococcaceae,Acidaminococcus	Bacteria,Firmicutes,Clostridia,Clostridiales,Eubacteriaceae,Eubacterium	Bacteria,Firmicutes,Clostridia,Clostridiales,Lachnospiraceae,Pseudobutyrivibrio	Bacteria,Firmicutes,Bacilli,Lactobacillales,Streptococcaceae,Streptococcus	Bacteria,Bacteroidetes,Bacteroidia,Bacteroidales,Muribaculaceae,Duncaniella	Bacteria,Firmicutes,Clostridia,Clostridiales,Lachnospiraceae,Agathobacter	Bacteria,Firmicutes,Clostridia,Clostridiales,Lachnospiraceae,Butyrivibrio	Bacteria,Spirochaetes,Spirochaetia,Spirochaetales,Spirochaetaceae,Treponema	Bacteria,Firmicutes,Clostridia,Clostridiales,Lachnospiraceae,Lachnoclostridium	Bacteria,Firmicutes,Bacilli,Lactobacillales,Leuconostocaceae,Weissella	Bacteria,Tenericutes,Mollicutes,Anaeroplasmatales,Anaeroplasmataceae,Anaeroplasma	Bacteria,Firmicutes,Negativicutes,Selenomonadales,Selenomonadaceae,Schwartzia	Bacteria,Firmicutes,Clostridia,Clostridiales,Hungateiclostridiaceae,Saccharofermentans	Bacteria,Bacteroidetes,Bacteroidia,Bacteroidales,Barnesiellaceae,Barnesiella	Bacteria,Firmicutes,Clostridia,Clostridiales,Lachnospiraceae,Syntrophococcus	Bacteria,Firmicutes,Erysipelotrichia,Erysipelotrichales,Erysipelotrichaceae,Kandleria	Bacteria,Proteobacteria,Gammaproteobacteria,Aeromonadales,Succinivibrionaceae,Succinimonas	Bacteria,Firmicutes,Clostridia,Clostridiales,Lachnospiraceae,Blautia	Bacteria,Proteobacteria,Deltaproteobacteria,Desulfovibrionales,Desulfovibrionaceae,Desulfovibrio	Bacteria,Firmicutes,Clostridia,Clostridiales,Eubacteriaceae,Pseudoramibacter	Bacteria,Elusimicrobia,Elusimicrobia,Elusimicrobiales,Elusimicrobiaceae,Elusimicrobium	Bacteria,Firmicutes,Clostridia,Clostridiales,,Intestinimonas	Bacteria,Firmicutes,Negativicutes,Selenomonadales,Selenomonadaceae,Anaerovibrio	Bacteria,Firmicutes,Clostridia,Clostridiales,Lachnospiraceae,Anaerobutyricum	Bacteria,Actinobacteria,Actinobacteria,Bifidobacteriales,Bifidobacteriaceae,Pseudoscardovia	Bacteria,Firmicutes,Clostridia,Clostridiales,Lachnospiraceae,Lachnospira	Bacteria,Firmicutes,Clostridia,Clostridiales,Clostridiaceae,Clostridium	Bacteria,Chloroflexi,Anaerolineae,Anaerolineales,Anaerolineaceae,Flexilinea	Bacteria,Firmicutes,Clostridia,Clostridiales,,Colidextribacter	Bacteria,Proteobacteria,Gammaproteobacteria,Cardiobacteriales,Cardiobacteriaceae,Suttonella	Bacteria,Firmicutes,Clostridia,Clostridiales,Lachnospiraceae,Faecalicatena	Bacteria,Actinobacteria,Coriobacteriia,Coriobacteriales,Atopobiaceae,Lancefieldella	Bacteria,Firmicutes,Erysipelotrichia,Erysipelotrichales,Erysipelotrichaceae,Bulleidia
794	L	0.0481854	0.471535	0.0741583	0.00559685	0.000612156	0.0217753	0.0325317	0.0176651	0.125055	0.0267599	8.74508e-05	0.0179274	0.0379537	0.00883253	0.0122431	0.0350678	0.00279843	0.00402274	0.000262352	0	0.00148666	0.00341058	0.0281592	0	0	0.00480979	0.00218627	0	0	0	8.74508e-05	0	0	0.000262352	0.00192392	0.000612156	0.00463489	0	0	0.000961959	0.000262352	0	0.000174902	0	0.00113686	0	0	0.000874508
10051	H	0.11943	0.559668	0.091673	0.0192598	0.00207704	0.0229418	0	0.00641994	0.0561745	0.00557024	0.00764728	0.00811934	0.000849698	0.010574	0.00623112	0.00632553	0.0150113	0.00358761	0.000472054	0	0	0.00575906	0.0164275	0	0.00339879	0.00575906	0.0016994	0.000283233	0	0.000283233	0.00179381	0	0.00236027	0	0	0.00368202	0.000377644	0.000377644	0.000472054	0.000283233	0.000188822	0	0.000472054	0	0.000377644	0	0	0.000755287
10105	M	0.0834018	0.635415	0.0771569	0.00542317	0.0553821	0.021364	0	0.000657354	0.0321282	0	0.011175	0.00714873	0	0.0136401	0.000410846	0	0.00312243	0.00451931	0.000575185	0.00131471	0.000410846	0.00821693	0.00870994	0	0	0.00977814	0.000657354	0.00304026	0	0.00295809	0.000246508	0.00139688	0.00328677	0.000328677	0	0.00221857	0	0.00147905	0.000164339	0	0	0	0.000493016	0.000246508	0.000246508	0	0.000328677	0
10251	H	0.0561655	0.610289	0.081753	0.0140641	0.00390164	0.0284003	0.0140641	0.0166047	0.0022684	0.0234099	0.000635151	0.0202341	0.0342074	0.00326649	0.00744034	0.0313039	0.00916432	0.000362943	0.000272208	0	0.00117957	9.07359e-05	0.00408311	0	0.0198712	0.0012703	0.00136104	0	0	0	0	0	0	0.000635151	0	0	0.00117957	0	0	0.000635151	0.00517194	0	0.000181472	0	0	0	0	0.00281281
10367	H	0.0835301	0.581623	0.0552025	0.0467587	0.0110768	0.0282368	0.00190666	0.024605	0.0302342	0.0152533	0.00254222	0.00363174	0	0.00553841	0.00354095	0.0282368	0.0103505	0.000363174	0.000726348	0	0.00798983	0.00308698	0.0172508	0.000726348	0.0151625	0.00571999	0.00118032	9.07935e-05	0	0	0.000453968	0	0.000817142	9.07935e-05	0	0.000726348	0.0013619	0	0	0	0.00444888	0.000635555	9.07935e-05	0.000272381	0.000363174	0	0.000635555	0.000635555
10370	L	0.186052	0.491849	0.0894717	0.00882461	0.00379949	0.000367692	0.000367692	0.00808923	0.0212036	0.0139723	0	0.0297831	0.0120113	0.00478	0.00122564	0.0221841	0.00747641	0.000735384	0	0	0.0212036	0	0.00968256	0	0.0397107	0.000490256	0.00061282	0.000122564	0	0.000367692	0.000490256	0	0	0	0	0	0.000980512	0	0	0.00257384	0.00465743	0.00367692	0.000490256	0	0.000122564	0	0	0.00649589
10493	H	0.145611	0.318652	0.123668	0	0.0031348	0.0242947	0	0	0.0442006	0	0.0206897	0.0031348	0	0.0451411	0	0	0.0023511	0.0294671	0.000470219	0.0739812	0	0.0540752	0.0263323	0	0.0031348	0.00329154	0.00407524	0.00626959	0	0.00815047	0	0	0.0125392	0.0103448	0	0.00172414	0.00188088	0.00031348	0.00517241	0	0	0.000940439	0.00642633	0.0023511	0	0	0.00485893	0
10505	H	0.153805	0.55248	0.0904233	0.010047	0.00801625	0.00117572	0.000213767	0.000855066	0.0381573	0.00619923	0.00684053	0.00363403	0	0.0213767	0.00106883	0	0.00940573	0.00470286	0.000106883	0.0150705	0.000213767	0.00427533	0.0188115	0	0.000427533	0.00534416	0.00491663	0.00855066	0	0.0025652	0.0006413	0.00032065	0.00245832	0.00491663	0	0.000855066	0.00138948	0.00160325	0.00502351	0	0	0.000427533	0.0044891	0.000534416	0.0006413	0.00096195	0.00138948	0
10575	L	0.0591853	0.569329	0.0749201	0.0180511	0.0433706	0.0179712	0.00543131	0.026278	0.05	0.0241214	0.00559105	0.00742812	0.00311502	0.011262	0.00583067	0.00263578	0.0101438	0.00399361	0.000239617	0	0.00623003	0.00479233	0.0210064	0	0	0.0104633	0.00103834	0	0	0	0	0	0.00423323	0	0.000319489	0	0	7.98722e-05	0	0	7.98722e-05	0.00167732	0	7.98722e-05	0.000798722	0	0	0.00455272
10586	L	0.135587	0.666744	0.0540793	0.0043512	0.00940171	0	0.011655	0.0037296	0.0278166	0.00730381	0	0.00947941	0	0.0104895	0.0048174	0.0034188	0.0029526	0.0042735	0.0003108	0	0	0.00885781	0.00878011	0	7.77001e-05	0.0111888	0.0017094	0.0002331	0	0.0036519	0.000777001	0	0.000777001	0.0010878	0.0003885	0	0.0002331	0	0.000699301	0.0014763	0.0004662	0	0	0.000543901	7.77001e-05	0.0001554	0.0004662	0
10702	H	0.0946471	0.591048	0.0797551	0.0262265	0.0311078	0.0153884	0	0.00446761	0.0312733	0.00397121	0.0154712	0.0103417	0	0.0110863	0.00479854	0	0.0120791	0.00355754	0.000165467	0.00694962	0.000910069	0.00529494	0.00827335	0	8.27335e-05	0.00488128	0.00182014	0.00239927	0	0.001241	0.000248201	0.000579135	0.00115827	0.000992802	0	0.000330934	0.000330934	0.00413668	0.000661868	0	0	0.000330934	0.000992802	0.000827335	0.000744602	0	0.000248201	0
10732	M	0.132643	0.37966	0.0994825	0.00126729	0.0113	0.00591404	0	0.000739254	0.0387581	0.000739254	0.20678	0.00517478	0	0.0174253	0	0	0.00390749	0.00739254	0.00126729	0.00686451	0.00200655	0.0218608	0.0105608	0	0.000739254	0.00168972	0.00369627	0.00316823	0.00179533	0	0.000422431	0.00380188	0.00559721	0.00390749	0	0.000633647	0.00126729	0.00211216	0.00316823	0	0	0	0.00464674	0.000633647	0.000844862	0.00168972	0.00105608	0
10777	M	0.0924935	0.510095	0.0669543	0.0235548	0.0182053	0.00716135	0.00120794	0.00776531	0.105953	0.0069025	0.0147541	0.013805	0	0.00629853	0.00448663	0.000603969	0.00862813	0.00983607	0.000431406	0	0.000517688	0.0173425	0.0363244	0.000172563	0.00207075	0.00319241	0.002761	0.00629853	0	0.000172563	0.00189819	0.00112166	0.00336497	0.00112166	0	0.000949094	0.000172563	0.00310613	0	0.000258844	0	0.00621225	0.00112166	0.000776531	8.62813e-05	0	0.000517688	0
10785	H	0.11717	0.562566	0.0254619	0.00405588	0.00240349	0.106279	0	0	0.0727805	0	0.0276401	0.00773622	0	0.00450653	0.000826198	0	0.000826198	0.00578339	0	0	0	0.010365	0.00563317	0	0.000225327	0.00878774	0.00217816	0.00142707	0	0.000300436	0.00112663	0	0.00202794	0.00285414	0	0.00533273	0	0.00247859	0	0	0	0.0131441	0.00195283	0.000225327	0.000525762	0.000375545	0.000300436	0
10813	H	0.0652472	0.571324	0.0729233	0.0209266	0.0672576	0.0120625	0.00127936	0	0.0465138	0.0063054	0.0304304	0.00429498	0	0.00849858	0.00201042	0	0.00511743	0.00219318	0.00118797	0	0	0.0138902	0.0172713	0	0.0112401	0.00694508	0.00301563	0.00127936	0.000639678	0.00502604	0.0042036	0.0026501	0.00402084	0.000822444	0	0.0042036	0.000274148	0.00164489	0.0021018	0	0	0	0.000639678	0.000182765	0	0	0	0
10839	M	0.0689472	0.656172	0.079997	0.0179369	0.0102172	0.0035571	0	0.000454098	0.0463937	0.0035571	0.0185423	0.00416257	0	0.00522213	0.00098388	0	0.00378415	0.00219481	0	0.0141527	0	0.00499508	0.0165746	0	0	0.0146825	0.000454098	0.00158934	0	0.000454098	0.000302732	0.00166503	0.00219481	0.00166503	0	0.00643306	0.00075683	0.000605464	0.00158934	0	0	0.00317869	0.000908196	0.000302732	0	0.000681147	0	0
10905	M	0.0908437	0.653608	0.0740408	0.00494204	0.011771	0.00467248	0	0.000628987	0.0631683	0.000988409	0.00386378	0.00215653	0	0.0112319	0.000449277	0	0.00485219	0.00593045	0	0.00620002	0.000359421	0.00709857	0.0150058	0	0	0.00916524	0.000359421	0.00431306	0	0	0.000988409	0.00116812	0.00431306	0.000898553	0	0	0.000898553	0	0.00350436	0	0	0.000628987	0.00242609	0.000628987	0	0.00188696	0.000808698	0
10953	H	0.148193	0.56256	0.0651284	0.0181106	0.00217675	0.0218546	0	0.000783631	0.0743579	0.00783631	0.016108	0.00618198	0	0.0107967	0.00148019	0	0.00809752	0.00226382	0	0	0	0.00505007	0.0168045	0	0.000957771	0.00417936	0.00252503	0.00626905	0	0.00235089	0.00034828	0.000696561	0.00409229	0.00165433	0	0.000957771	0.00017414	0.00026121	0.00200261	0	0	0	0.000609491	0	0	0.00034828	0.000870701	0
11043	L	0.063934	0.607685	0.0574784	0.0182002	0.0300226	0.0420782	0	0.00645563	0.051645	0.00396671	0.0352337	0.00233336	0	0.00871121	0.000622229	0	0.00466672	0.00715564	0.000311115	0	0	0.0110446	0.016178	0	0	0.0118224	0.00186669	0.0043556	0	0	0.000233336	0.000777786	0.00264447	0.00163335	0	0.00054445	0.000777786	0.000622229	0	0	0	0	0.000700008	0.000622229	0.000622229	0	0	0
11065	L	0.0965899	0.574425	0.041006	0.0161125	0.00289855	0.0111679	0.0391304	0.014919	0.0936914	0.00809889	0.00127877	0.00187553	0.000937766	0.0056266	0.00238704	0.0222506	0.0028133	0.00630861	0	0	0.00272805	0.0084399	0.0190111	0.000341006	0.00238704	0.0106564	0.00102302	0.000426257	0.000682012	0.00426257	0	0	0.00110827	0	0.00204604	0	0.00059676	0	0.00213129	0	0.000852515	0	0.000341006	0	0	0	0	0
11203	L	0.108721	0.635102	0.0649988	0.0272777	0.0406827	0.01473	0	0.00132492	0.0172239	0.00927441	0.0028057	0.00436443	0	0.00896267	0.0028057	0	0.00296158	0.00514379	0.000233809	0	0	0.00966409	0.00841711	0	0	0.0101317	0.00218221	0.00358507	0.000545554	0.00467617	0	0	0.00226015	0.00140285	0	0	0	0.00303951	0.00226015	0	0	0	0.000389681	0.000389681	0.000155872	0	0.00218221	0
11232	H	0.120258	0.575691	0.0668508	0.00276243	0.0313996	0.0155617	0	0	0.0567219	0.00156538	0.0244015	0.00497238	0	0.00911602	0.00156538	0	0.00755064	0.0092081	0	0	0	0.0167587	0.0151934	0	0	0.0072744	0.00165746	0.00561694	0	0.00174954	0.000276243	0.000736648	0.00211786	0.00368324	0	0.00092081	0	0.00248619	0.00230203	0	0	0	0.00119705	0.000276243	0	0.00285451	0.000276243	0
11264	L	0.143526	0.474183	0.179436	0	0.0260957	0.00412624	0	0	0.0206312	0	0.00691424	0.0050184	0	0.0257611	0.00189584	0	0.00301104	0.0130478	0.00011152	0	0.0016728	0.022304	0.0114866	0	0.00635664	0.00646816	0.0005576	0.00301104	0.0123787	0.00434928	0.00022304	0.00044608	0.00702576	0.00512992	0	0.00033456	0	0	0.0022304	0	0	0.00133824	0.00535296	0.00066912	0.00044608	0	0.00133824	0
11293	M	0.103603	0.730728	0.0312425	0.0075413	0.0100551	0.0237012	0	0.0019751	0.0295667	0.00239406	0.0145439	0.00526694	0	0.0039502	0.000658367	0	0.00454872	0.00113718	0	0	0	0.00203495	0.0037108	0	0	0.00544649	0.00101748	0.00077807	0	0.000299258	0.000359109	0.00682308	0.0017357	0.000837922	0	5.98516e-05	0	0.00107733	0	0	0	0.000718219	0.000837922	0	5.98516e-05	5.98516e-05	0.000359109	0
11308	M	0.111987	0.56221	0.0555059	0.00471353	0.0337261	0.060707	0.000325071	0.00243803	0.0528241	0.00073141	0.0221048	0.0123527	0	0.0102397	0.00170662	0	0.00487607	0.00398212	0.000162536	0.00073141	0.000162536	0.011215	0.0184478	0	0	0.00495733	0.00219423	0.00121902	0	0.00268184	0	0.00365705	0	0.00130028	0	0.0050386	0	0.00300691	0.000406339	0	0	0	0.00105648	0	0.000243803	0	0.000406339	0
11338	M	0.0606171	0.59179	0.12351	0.00737235	0.0105579	0.0176572	0	0.00236643	0.0571585	0.00882862	0.00946573	0.00282152	0	0.00946573	0.000910167	0	0.0038227	0.00691727	0.000364067	0	0	0.0124693	0.0248475	0	0	0.0207518	9.10167e-05	0.0016383	0.000364067	0.00182033	0.00100118	0.00081915	0.0038227	0.00127423	0	0.00172932	0.00136525	9.10167e-05	0.00345863	0	0	0.00309457	0.00254847	0.000455083	0.000182033	0	0.000455083	0
11346	L	0.0615716	0.682798	0.0451206	0.00183677	0.00606932	0.0354576	0	0.00135761	0.0590161	0.00207635	0.00934356	0.00359368	0	0.00814566	7.98594e-05	7.98594e-05	0.00119789	0.00495129	0.000159719	0.00183677	0	0.00654847	0.0263536	0	0	0.0203642	0.00111803	0.00111803	0	0	0.000239578	0.000798594	0.00135761	0.00127775	0	0.00167705	0.00175691	0.000878454	0.00183677	0	0	0.00111803	0.000798594	0.000399297	0.000718735	0.000638876	0.000559016	0
11468	L	0.104221	0.566007	0.0560329	0.0516997	0.0474412	0.0110572	0.00732163	0.0182294	0.011356	0.0310796	0.00717221	0.0142697	0	0.00799402	0.01031	0.0021666	0.00821815	0.00381024	0.000821815	0	0	0.00388495	0.0114307	0	0	0.00590213	0.0021666	0.000298842	0	0.000672394	0.00231603	0	0.0035861	0.000149421	0.000224131	0.00134479	0.000597684	0.00119537	0.00119537	0.00164363	0	0.000672394	0.000448263	0	0.000672394	0	0	0
11492	M	0.0977181	0.557987	0.0722819	0.00671141	0.0111409	0.166107	0	0.00402685	0.00818792	0.00395973	0.03	0.00543624	0	0.00865772	0.00201342	0	0.00181208	0.00174497	0	0	0	0.00610738	0.00389262	0	0	0.00402685	0	0.00100671	0	0	0	0.00033557	0.00147651	0.000268456	0	0	0	0.00154362	0.000604027	0	0	0	0.000201342	6.71141e-05	0.00100671	0	0	0
11507	L	0.0581587	0.553946	0.0698726	0.0156186	0	0.0306206	0.00318537	0.0130497	0.0274353	0.0245582	0.00729552	0.0160296	0.0543568	0.00760378	0.00493218	0.0578504	0.00760378	0.00102754	0.000102754	0	0.00318537	0.00164406	0.00986436	0	0.00554871	0.00678175	0.000616523	0	0	0	0	0	0	0	0	0.00226058	0.00113029	0	0	0	0.00195232	0.000513769	0.000205508	0	0.000308261	0	0	0.00709001
11716	M	0.119798	0.402093	0.255954	0.00204474	0.0294684	0.00697618	0.000601395	0	0.0150349	0.00553284	0.017681	0.00529228	0	0.0115468	0.000601395	0	0.00481116	0.00902093	0.000962232	0.005172	0.000120279	0.0323551	0.00890065	0.000360837	0	0.00565312	0.000721674	0.0022853	0.00168391	0.000962232	0.000120279	0.0080587	0.0104643	0.00276642	0	0.00276642	0.00132307	0.00108251	0.00589367	0	0	0.0107048	0.00180419	0.00132307	0.000841953	0.000240558	0.000240558	0
20044	L	0.0770644	0.571554	0.0831001	0.0133835	0.00402379	0.0153954	0.003324	0.0111092	0.0310532	0.00997201	0.00778516	0.0907103	0.00323653	0.0053359	0.00358642	0.00568579	0.00909727	0.00454864	0	0	0.00428621	0.00174948	0.00874738	0	0.00507348	0.00647306	0.00253674	0.000262421	0	0	0.000174948	0	0	8.74738e-05	0.00139958	0.00253674	0.000962211	0	0	0.004986	0.00209937	0.00253674	0.00122463	0	8.74738e-05	0	0.000262421	0.00104969
20102	H	0.155943	0.494895	0.0791755	0.00770564	0.0346754	0.0321711	0.000674244	0.00876517	0.0451743	0.00953573	0.0343864	0.00539395	0	0.0154113	0.00134849	0	0.00520131	0.00433442	0	0	0.000385282	0.00837989	0.0127143	0	0.00115585	0.00992102	0.00211905	0.00288962	0	0.00163745	0.000577923	0.00356386	0.0032749	0.000963206	0	0.00269698	0	0.00115585	0.00125217	0	0	0.00317858	0.00105953	0.000192641	0	0.00134849	0.00105953	0.000192641
20270	M	0.0948474	0.52607	0.0523693	0.0195522	0.0261463	0.0171753	0	0.000230026	0.0397178	0	0.0279098	0.00943107	0	0.00820426	0.000920104	0	0.00575065	0.00368042	0	0	0	0.00950774	0.00820426	0	0	0.00858764	0.000690078	0.00651741	0.112176	0.00567398	0	0.00406379	0.00329704	0.00168686	0	0.000843429	0	0.00245361	0.000306701	0	0	0	0.00130348	0.000536727	0	0	0.000153351	0
20325	M	0.111515	0.594571	0.139177	0.00233402	0.0173755	0.0317254	0	0.000864454	0.0109786	0.00242047	0.0189315	0.00631051	0	0.0124481	0.000605118	0	0.0019018	0.00164246	0	0.00164246	0	0.00449516	0.012621	0	0	0.00752075	0.00233402	0.00181535	0.000605118	0.00233402	0	0.00138313	0.00103734	0.00345781	0	0.000432227	0	0.00138313	0.000345781	0	0	0	0.000432227	0.000259336	0.000518672	0	0.000172891	0
20336	H	0.179369	0.488179	0.0912693	0.00316999	0.00250958	0.00145291	0	0.00198124	0.0603619	0.00198124	0.000132083	0.0101704	0	0.019152	0.000396249	0.000528332	0.0130762	0.00567957	0.000132083	0.000264166	0	0.019152	0.0257562	0	0.00554748	0.00779289	0.00528332	0.00766081	0	0.0112271	0.000264166	0.00224541	0.00475499	0.00633998	0	0.00224541	0	0.00237749	0.00105666	0	0	0.00118875	0.00594373	0.000660415	0	0	0.00145291	0
20368	M	0.0581557	0.5778	0.111411	0.00571755	0.00375725	0.0184595	0.0164992	0.00767786	0.040758	0.00759618	0.00163359	0.00522748	0.0307114	0.00490076	0.00253206	0.0271175	0.00555419	0.00212366	0.000735114	0	0.00163359	0.000735114	0.0179695	0	0.0209916	0.00931144	0.000163359	0	0	0.000163359	0.000326717	0	0	0	0	0.00326717	0.00171527	0	0	0	0.00898473	8.16793e-05	0	0.000326717	0.000245038	0	0	0.000490076
20412	M	0.0978501	0.613819	0.105016	0.0299036	0.0291073	0.000353888	0	0.011236	0.0207025	0.0076086	0	0.011059	0	0.0117668	0.00185791	0.000530833	0.00283111	0.00468902	0	0	0	0.00973193	0.00451208	0	0	0.00530833	0.00176944	0.00283111	0	0.0053968	0.000619305	0.000176944	0.00291958	0.00106167	0	0.000265416	0	0.00123861	0.00194639	0.00583916	0	0	0.00274263	8.84721e-05	8.84721e-05	0	0	0
20786	H	0.227349	0.388283	0.130593	0.00139821	0.000559284	0.00251678	0	0	0.0306208	0	0.0302013	0.0026566	0	0.030481	0	0	0.00615213	0.0223714	0	0	0.00167785	0.0455817	0.0194351	0	0	0.00475391	0.0033557	0.00852908	0	0.000699105	0.000279642	0	0.0125839	0.00349553	0	0	0	0.000838926	0.0053132	0	0	0	0.00419463	0.00321588	0	0.0026566	0.00153803	0
20831	M	0.0891713	0.38169	0.139078	0.0132259	0.0185989	0.121203	0	0	0.0300682	0.00185989	0.0374044	0.00175656	0	0.0165323	0	0	0.00423641	0.00320314	0.000206654	0	0	0.0132259	0.0319281	0	0.00268651	0.00371978	0.00072329	0.00433974	0	0.00154991	0.00185989	0.00568299	0.00888613	0.00599297	0	0.00692292	0	0.00134325	0.00423641	0	0	0.0374044	0.000516636	0.000413309	0	0.00268651	0.00144658	0
20906	H	0.102395	0.592485	0.0916862	0.0140911	0.00760921	0.0096759	0.0066698	0.00836073	0.0425552	0.0103335	0.00676374	0.0108971	0.00216064	0.0124941	0.00197276	0.00356975	0.00676374	0.00488492	0.000469704	0.00469704	0	0.011179	0.0113668	9.39408e-05	0.00620009	0.00836073	0.00159699	0.00112729	0	0.000375763	0.000751527	0.000187882	0.0041334	0.00140911	0	0.00187882	0	0.000751527	0.00187882	0	0	0.00122123	0.000845467	0.000187882	9.39408e-05	0.00150305	0.000281822	0
20990	L	0.070301	0.610156	0.0405164	0.00497706	0.0131425	0.000622132	0.00124426	0.00902092	0.100941	0.002333	0.0433937	0.00155533	0	0.00567696	0.00108873	0.000544366	0.0177308	0.00155533	0.000155533	0	0	0.00668792	0.0297068	0	0.000311066	0.00528813	0.00171086	0.00178863	0	0	0.00101097	0.00482153	0.00124426	0.000777665	0	0.0113539	0.000855432	0.000311066	0	0	0	0	0.000699899	0	0	0	0	0
21009	L	0.0656139	0.793488	0.049088	0.00556984	0.00275432	0.0061207	0	0.00153018	0.0252173	0.00410087	0.000979312	0.00581467	0	0.0078345	0.00122414	0	0.00140776	0.00250949	0	0.00232587	0	0.00220345	0.00691639	0	0	0.00593708	0.000979312	0.00134655	0	0	0	0	0.00275432	0.000489656	0	0	0	0.00104052	0.000428449	0	0	0	0.000183621	0	0	0.000489656	0.000550863	0
21041	M	0.155086	0.530411	0.0880263	0.00823081	0.00311904	0.0420204	0	0.000953041	0.0490383	0.00528505	0.00025992	0.0360423	0	0.0171547	0.000779761	0	0.00381216	0.00381216	8.66401e-05	0	0	0.00545833	0.0160284	0	0	0.00363888	0.00251256	0.0034656	0	0.00545833	0.00025992	0	0.0025992	0.00363888	0	0.00155952	0	0.00121296	0.00242592	0	0	0	0.00415872	0.00034656	0	0	0.0017328	0
21084	M	0.125684	0.604705	0.106385	0.00508881	0.00384061	0.00950552	0.000288046	0.00268843	0.0363898	0.00220835	0.00662506	0.0024964	0	0.0140182	0.000192031	0.00268843	0.00585694	0.00652904	0.000576092	0	0	0.0134422	0.0164186	0	0.000768123	0.00844935	0.000672108	0.00432069	0.000192031	0.000192031	0.000288046	0.00153625	0.00355257	0.000960154	0	0.000576092	0.000480077	0.000384061	0.0012482	0	0	0.000960154	0.00288046	0.000288046	9.60154e-05	0.00172828	0.000384061	0
21085	L	0.116119	0.46627	0.104875	0.0153061	0.00566893	0.0113379	0	0.0204082	0.0702003	0.0109599	0.026455	0.00236206	0.00170068	0.0114324	0.00821995	0.00519652	0.0129441	0.00954271	0	0	0.00245654	0.0138889	0.0313681	0	0.000283447	0.0110544	0.00141723	0.0162509	0	0.0016062	0	0	0.0026455	0.000661376	0	0.00614135	0	0	9.44822e-05	0	0	0.00085034	0.00226757	0.000472411	0.000283447	0	0	0.0010393
21093	L	0.125653	0.491167	0.0833541	0.0234718	0.00414697	0.00597163	0.00472754	0.0157585	0.0611263	0.0146803	0.0126897	0.0139338	0.00323464	0.00729866	0.00887451	0.0117774	0.00945509	0.00539106	0	0.0321805	0	0.00323464	0.0176661	0	0	0.0128556	0.0031517	0.00124409	0	0.0023223	0	0	0.0023223	0.00124409	0	0.00373227	0.00116115	0.000829394	0	0.000746454	0.000995272	0.00140997	0.00174173	0	0.000165879	0	0	0.00422991
21204	M	0.250947	0.417025	0.0796918	0.0022733	0.0251326	0.0247537	0.0022733	0.00378884	0.0556959	0.0023996	0.0328366	0.014145	0	0.0112402	0.00290477	0.00707249	0.00732508	0.00429401	0	0	0	0.0123769	0.0169235	0	0	0.00391513	0.000631473	0.00126295	0	0.00113665	0.00164183	0.00214701	0.000252589	0.00138924	0.000631473	0.000757767	0	0	0.00101036	0	0	0	0.00303107	0	0	0	0.000757767	0
21229	L	0.087114	0.600644	0.0730309	0.00442611	0	0.00261543	0.0165979	0.00734333	0.0281662	0.00492908	0.000905342	0.0142843	0.0299769	0.00633739	0.00875163	0.0421487	0.00744392	0.00171009	0.000100594	0	0	0.00130772	0.00855045	0.000301781	0.0348054	0.00372196	0.00100594	0.000402374	0	0	0	0	0.000704155	0	0.000905342	0.000502968	0.000905342	0	0	0	0.00191128	0	0	0	0.000603561	0	0	0.00261543
21233	L	0.0987791	0.739629	0.0444984	0.0119888	0.003604	0.0149309	0	0.00183878	0.0100765	0.00463372	0.0102236	0.00823772	0	0.00308914	0.00183878	0	0.00308914	0.00117682	7.3551e-05	0.0142689	0	0.00257429	0.00228008	0	0.00205943	0.00301559	0.00169167	0.00161812	0	0.000367755	0.000441306	0.00102971	0.00183878	0.000588408	0	0.00073551	0	0.00264784	0.000882613	0	0.000809061	0.00228008	0	0	0	0	0	0
21278	H	0.138683	0.570267	0.0930041	0.00823045	0.0144033	0.0218107	0	0	0.041358	0.000102881	0.012037	0.00514403	0.000205761	0.0210905	0	0	0.0031893	0.00442387	0.000102881	0	0	0.00853909	0.0138889	0	0	0.00874486	0.00174897	0.00277778	0.00288066	0.00617284	0	0.006893	0.0031893	0.00133745	0	0.000720165	0	0.000411523	0.000823045	0	0	0	0.0037037	0.00205761	0	0	0.000720165	0
21300	H	0.106591	0.614563	0.0878534	0.00295858	0.0136423	0.0267916	0	8.21828e-05	0.029668	0.00443787	0.022929	0.00443787	0	0.0150394	0.000246548	0	0.00361604	0.0042735	0.000164366	0	0.000575279	0.00797173	0.0115056	0	0	0.00534188	0.00246548	0.00320513	0.000739645	0.00394477	0.000739645	0.00641026	0.00443787	0.00271203	0	0.000657462	0.000328731	0.000904011	0.000904011	0	0	8.21828e-05	0.00567061	0	0.000410914	0	0.00106838	0
21365	M	0.0800241	0.617071	0.160048	0	0.00541516	0.00137528	0	0	0.00971291	0.000257865	0.00223483	0.00189101	0	0.0263022	0	0	0.00636067	0.00403988	0.00034382	0	0.00017191	0.0155578	0.0107444	0	0.0120337	0.00567303	0.00034382	0.00257865	0.00369606	0.00498539	0.00034382	0.00128932	0.0108303	0.00232078	0	0.000257865	0	0	0.00403988	0	0	0.00120337	0.0043837	0.000429775	0	0	0.000773595	0
21381	M	0.12555	0.631658	0.0793519	0.00232655	0.0115496	0.0442044	0	0.000249273	0.0144578	0.00282509	0.00141255	0.00573328	0	0.0125467	0	0	0.00299128	0.00307437	0.000249273	0	0	0.0106356	0.0110511	0	0.00348982	0.0128791	0.00149564	0.00307437	0	0.000498546	0.000332364	0.00108018	0.00324055	0.000498546	0	0.00108018	0.000498546	0.000664728	0.00257582	0	0	0.00282509	0.00199418	0.000997092	0.000249273	0.000166182	0.00124636	0
21460	H	0.136659	0.510712	0.151266	0.00324605	0.0445791	0.00681671	0	0.000432807	0.027375	0.00151482	0.0061675	0.00119022	0	0.0159056	0.00108202	0	0.00746592	0.0111448	0.00064921	0.0100628	0.000432807	0.0126596	0.0146072	0	0	0.00703311	0.00064921	0.00378706	0.000757412	0.00183943	0.000324605	0.00108202	0.00703311	0.00194763	0	0.000216403	0	0.000324605	0.00173123	0	0	0.000432807	0.00378706	0.00140662	0.000432807	0	0.000432807	0
21532	L	0.037687	0.539984	0.143328	0.0103639	0.000235544	0.0142504	0.00412201	0.00847957	0.0117772	0.0121305	0	0.0288541	0.0184902	0.00824402	0.00388647	0.0237899	0.0140148	0.00435756	0.000588859	0	0	0.00188435	0.0385114	0	0.038158	0.00435756	0.00153103	0.000353315	0	0	0.000942174	0	0.000942174	0.000706631	0	0.0136615	0.00129549	0	0.000235544	0	0.00341538	0.000824402	0	0.000235544	0.000471087	0	0	0.00129549
30098	M	0.100561	0.611926	0.106661	0.00206632	0.0445735	0.0113156	0	0.000491981	0.00698613	0.005215	0.0201712	0.0124963	0	0.0155466	0.00108236	0	0.00688773	0.00344387	0	0.0111188	0	0.00393585	0.00373905	0	0	0.00551018	0.000688773	0.000393585	0	0.00275509	0.00108236	0.00118075	0.00167273	0.00167273	0	0.00108236	0.000787169	0.00147594	0.0026567	0	0	0.00639575	0.000983961	0	9.83961e-05	0.000787169	0.000393585	0
30122	H	0.143929	0.488498	0.110961	0	0.0114405	0.0238652	0	0	0.045147	0.00246033	0.00848813	0.00282938	0	0.0247263	0	0	0.00688892	0.0157461	0.000246033	0.000738098	0	0.0120556	0.0276787	0	0	0.00492065	0.00209128	0.00873416	0	0.00541272	0	0.00405954	0.0186985	0.00356747	0	0.00295239	0	0.000861115	0.000738098	0	0	0.00295239	0.00873416	0.000861115	0	0.00405954	0	0
30405	H	0.135232	0.424602	0.0946507	0.0215587	0.00611021	0.0104911	0	0.00576435	0.0743602	0.00668665	0.0453078	0.0035739	0	0.0190224	0.00161402	0	0.00645608	0.0106064	0.000691722	0.00587964	0.000230574	0.0170625	0.0337791	0	0.00138344	0.0119899	0.00242103	0.00288218	0.00172931	0.000807009	0.000691722	0.00288218	0.00587964	0.00403505	0	0.0136039	0.000807009	0.00219045	0.00230574	0	0	0.000115287	0.00380447	0.000807009	0.000345861	0.00322804	0.00184459	0
30413	H	0.182077	0.440485	0.116289	0.017185	0.0225619	0.0258303	0	0.00495519	0.0572483	0.00231945	0.0202425	0.00147601	0	0.0113864	0.00137059	0	0.00579863	0.00948867	0.000948867	0.00453347	0	0.0165525	0.0144439	0	0	0.00590406	0.00137059	0.00579863	0	0.00242488	0.0017923	0.000632578	0.00474433	0.00168687	0	0.00274117	0	0.00126516	0.00253031	0	0	0	0.00274117	0.000421719	0.000843437	0.00326832	0.00126516	0
30487	M	0.0685879	0.581401	0.0522394	0.0140674	0.0108737	0.0176412	0	0.00167288	0.0831116	0	0.0517831	0.00387803	0	0.00403011	0.00015208	0	0.00212912	0.00775606	0.000456239	0	0.0011406	0.0120903	0.021063	0	0.000532279	0.0211391	0.0015208	0.00220516	0	0.000760398	0.00022812	0.00136872	0.00167288	0.00167288	0	0.000988518	0.000532279	0.00326971	0.000456239	0	0	0.00722379	0.000988518	0.000456239	0.000760398	0.0149798	0.000380199	0
30495	M	0.159072	0.578407	0.064142	0.00123153	0.0139573	0.00759442	0.00143678	0	0.0155993	0	0.011289	0.0176519	0	0.0161125	0.00256568	0	0.00543924	0.00882594	0.000410509	0	0	0.0107759	0.0218596	0	0.000410509	0.0079023	0.00143678	0.00420772	0	0.000410509	0.000513136	0.0132389	0.00410509	0.00194992	0	0.000307882	0.000821018	0.00348933	0.000615764	0	0	0.0132389	0.00174466	0	0.00133415	0	0.000923645	0
30515	L	0.117189	0.597215	0.07779	0.0130108	0.0130108	0.0368334	0.00668866	0.00192413	0.023731	0.00494777	0.0271211	0.00403152	0	0.00329852	0.00302364	0	0.00293201	0.00439802	0	0	0.000458127	0.00870442	0.00998717	0	0.00210739	0.00412314	0.00109951	0.00293201	0	0.000733003	0.000458127	0.00320689	0.00549753	0.000733003	0	0.00164926	0.00128276	0.000458127	0.000733003	0	0	0.0126443	0.00137438	0.000274876	0.000458127	0.000549753	0.000366502	0
30588	L	0.113574	0.488256	0.108185	0.0114896	0.00711744	0.000508388	0.0257245	0.00233859	0.0843925	0.00925267	0.00498221	0.00620234	0	0.01515	0.00488053	0.0036604	0.00437214	0.00549059	0	0	0	0.0108795	0.0351805	0	0	0.024606	0.00213523	0.00630402	0.00660905	0.00132181	0.000508388	0	0.000813421	0.00122013	0.000915099	0.000101678	0.00284698	0.000711744	0.000305033	0	0	0	0.00223691	0.00142349	0.000508388	0	0.000406711	0
30754	L	0.0482722	0.552578	0.0952685	0.0174375	0.00276449	0.00318979	0.0114833	0.00893142	0.0522063	0.0180755	0.000531632	0.01563	0.0469963	0.00531632	0.00148857	0.0573099	0.00595428	0.00542265	0	0	0	0	0.0118022	0	0.0171186	0.00318979	0.000318979	0	0	0	0	0	0	0.000212653	0.00148857	0.000425306	0.00223285	0	0	0.000106326	0.00489102	0	0	0	0	0	0.000318979	0.00435938
30779	H	0.129917	0.449792	0.100648	0.00347062	0.00474317	0.0456964	0	0	0.0598103	0	0.0357473	0.00115687	0	0.0234845	0	0	0.00821379	0.00775104	0.00080981	0.000231374	0.00150393	0.0171217	0.0301944	0	0.00555298	0.00601573	0.0035863	0.00555298	0	0.000578436	0.000347062	0.00416474	0.0100648	0.00428043	0	0.0054373	0.00196668	0.00231374	0.00277649	0	0	0.00798242	0.00497455	0.00138825	0.000231374	0.00127256	0.00080981	0
30787	H	0.131857	0.580052	0.10361	0.0019925	0.00117206	0.00750117	0	0	0.0289498	0	0.00152368	0.00339897	0	0.0227379	0	0	0.00550867	0.0080872	0.000586029	0.000234412	0.000351617	0.0148851	0.00890764	0	0.00351617	0.00656353	0.00468823	0.00738397	0.000351617	0.00363338	0.000586029	0	0.00574308	0.0060947	0	0.000351617	0.00316456	0.00222691	0.00328176	0	0	0.000117206	0.00996249	0.0019925	0.000117206	0.000703235	0.00128926	0
30795	H	0.158517	0.488441	0.113242	0.0175775	0.00820283	0.0443166	0	0	0.0406946	0.00788324	0.0171514	0.00308938	0	0.0157665	0.0010653	0	0.00202408	0.00479386	0.000213061	0.000319591	0.000426121	0.010653	0.0141685	0	0.00362203	0.00436774	0.000958773	0.00777671	0	0.00287632	0.00149142	0.00330244	0.00852242	0.00404815	0	0	0	0.0010653	0.00415468	0	0	0	0.00213061	0.00127836	0	0.00127836	0.00181102	0
30798	H	0.103262	0.450121	0.150445	0	0.00229172	0.0239957	0	0	0.0857374	0.00107846	0.00579671	0.00269614	0	0.0269614	0	0	0.00175249	0.0144244	0	0.000808843	0	0.0276355	0.0200863	0	0	0.0113238	0.00121327	0.0075492	0.0018873	0.00337018	0.00107846	0	0.00970612	0.00242653	0	0.00242653	0.00310057	0	0.00593152	0	0	0.00148288	0.00876247	0.00242653	0.0018873	0.00107846	0.00148288	0
30815	H	0.0905882	0.638118	0.0709804	0.0360784	0.0155294	0.0118431	0.000235294	0.00643137	0.0323922	0.0101176	0.00580392	0.0152941	0	0.00909804	0.00258824	0.000235294	0.00776471	0.00243137	0.000784314	0	0	0.00431373	0.00752941	0.000313725	0.0012549	0.00737255	0.00188235	0.00109804	0	0.00337255	0.00109804	0.000156863	0.0027451	0.000627451	0	0.00101961	0	0.00188235	0.000941176	0.00188235	0	0	0.000784314	0.000392157	0	0.00054902	0	0
30832	H	0.126588	0.42477	0.17247	0.00229961	0.0162067	0.0109505	0	0.00459921	0.0453351	0.0020806	0.0509198	0.00492773	0	0.0148927	0.00065703	0	0.0087604	0.00788436	0.00109505	0.00580377	0	0.0170828	0.0160972	0	0	0.00591327	0.000766535	0.00273763	0.000766535	0.00021901	0.00131406	0.0283618	0.00470872	0.0021901	0	0.00536575	0.000985545	0.000109505	0.00405169	0	0	0.00043802	0.00186159	0.00021901	0	0.00131406	0.00109505	0
30907	H	0.0834661	0.64489	0.0440853	0.0158586	0.00531148	0.00743607	0.00986418	0.0160103	0.0612338	0.00379391	0.00159344	0.0100159	0.000910539	0.00576675	0.00781546	0.0341452	0.00956066	0.00189696	0.00045527	0	0	0.00318689	0.00736019	0	0.00751195	0.00660141	0.00227635	0	0	0.000379391	0.000379391	0	0.000758783	0	0	0	0.00144169	7.58783e-05	0	0.000303513	0.000303513	0	0.000227635	0	0.000227635	0	0	0.000758783
30915	H	0.0627207	0.630994	0.0360146	0.0419208	0.0116839	0.018232	0.0427553	0.00564935	0.0541824	0.00186172	0.00988637	0.00475059	0	0.00648392	0.0101432	0.00192592	0.00430121	0.00205431	0.00121975	0	0	0.00481479	0.0176542	0	0.00834564	0.00667651	0.000770367	0.000513578	0	0.000962958	0.00128394	0.000962958	0.00166913	0	0	0.00507158	0	0.000641972	0	0	0	0.000192592	6.41972e-05	0	0.000256789	0	0	0
30955	M	0.0969093	0.578531	0.0692435	0.0181013	0.0283772	0.00497984	0	0.00324085	0.0936685	0.00703502	0.0145443	0.00782547	0	0.00505889	0.00134377	0	0.00727215	0.00221326	0.000553316	0.00324085	0	0.00640266	0.0304324	0	0.000316181	0.0024504	0.000948542	0.0015809	0	0	0.000948542	0.00347799	0.00150186	0.00205517	0	0.00189708	0	0.000395226	0.00015809	0.000474271	0	0	0.000948542	0.000553316	0.000474271	0	0	0
31045	M	0.0974621	0.522918	0.068899	0.0228698	0.0169835	0.018431	0.000289491	0.0149571	0.0804786	0.0149571	0.0191064	0.00221943	0	0.0121586	0.00154395	0.000192994	0.0122551	0.00569333	0.000289491	0.000385989	0.00106147	0.0126411	0.0330985	0	0	0.00916723	0.00125446	0.00270192	0	0.00115797	0.000771977	0.00067548	0.00366689	0.00144746	0	0.00598282	0.000771977	0.00183345	0	0	0	0	0.00106147	0.00106147	9.64972e-05	0	0.00135096	0.000964972
31085	M	0.0962862	0.624909	0.0925725	0.010779	0.00697464	0.0259058	0	0.00461957	0.0231884	0.00362319	0.00181159	0.00262681	0	0.00960145	0	0	0.00498188	0.00552536	0.000362319	0.000181159	0	0.0117754	0.0227355	9.05797e-05	0.00525362	0.0141304	0.00117754	0.00353261	0	0	0.00108696	0.00289855	0.00606884	0.000996377	0	0.00217391	0	0.00108696	0.00108696	0	0	0.00217391	0.00307971	0.00153986	9.05797e-05	0.00244565	9.05797e-05	0
31188	M	0.120608	0.455271	0.197241	0.0035568	0.0148739	0.062729	0	0.000215564	0.0119638	0.000862255	0.0297478	0.0023712	0	0.0142272	0.00150895	0	0.0023712	0.00538909	0	0.00366458	0	0.0159517	0.011856	0	0	0.00808364	0.000107782	0.00269455	0	0.000862255	0.000431127	0.00668247	0.00603578	0.00280233	0	0.00452684	0.00150895	0.000862255	0.00204786	0	0	0.00150895	0.00247898	0.000646691	0.000646691	0	0.0011856	0
31213	L	0.145395	0.454564	0.120854	0.0475408	0.00975459	0.0184824	0	0.0109868	0.0446658	0.0202279	0.0121162	0.00575008	0.00041072	0.0109868	0.00318308	0.00349112	0.0119109	0.00451792	0.00030804	0	0.00225896	0.00708492	0.0270048	0	0.00143752	0.00739296	0.00061608	0.0030804	0	0.00082144	0.00246432	0	0.00451792	0.00041072	0	0.00123216	0.00123216	0.00020536	0.00082144	0.00041072	0.00082144	0.00071876	0.00164288	0.00010268	0.0010268	0.00061608	0.00164288	0
31221	M	0.118526	0.596889	0.0848975	0.0287626	0.0124261	0.00408412	0.000173792	0.00834202	0.0429267	0.00269378	0.000955857	0.0087765	0.00312826	0.0162496	0.00399722	0.00165103	0.00990615	0.00330205	8.68961e-05	0	0	0.00677789	0.00921098	0	0.00356274	0.00816823	0.00121655	0.00130344	0	0.00364964	0.00112965	0	0.00356274	0	0	0	0	0.000608273	0.000260688	0.00460549	0	8.68961e-05	0.00130344	0.000173792	0.000260688	0	0	0.000521376
31258	M	0.109624	0.546947	0.190132	0.00429897	0.00762091	0.00166097	0	0	0.0163166	0.0159257	0.000879336	0.00205178	0	0.0136786	0.000879336	0	0.00166097	0.00556913	0.000879336	0.000683928	0	0.0212018	0.0157303	0	0.00371275	0.0104543	0.000586224	0.00517831	0	0.00127015	0	0.00302882	0.0024426	0.00205178	0	0.00048852	0	0.00048852	0.00175867	0	0	0.00214949	0.00312653	0.00175867	0.000293112	0	0.00273571	0
31331	L	0.103632	0.429658	0.0969246	0.0563553	0.0299362	0.0495665	0.00139048	0.0069524	0.0411418	0.0251922	0.00588909	0.00245379	0	0.0080975	0.00588909	0	0.00171765	0.0121871	0	0	0	0.0192213	0.0307541	0	0.000327172	0.0223295	0.0011451	0.00310813	0	0.00237199	0.000981515	0.00719778	0.00188124	0.000490757	0	0.00335351	0.000981515	0.000817929	0.000736136	0	0	0.0165222	0.000736136	0.000490757	8.17929e-05	0	0	0
31366	H	0.17947	0.403491	0.109197	0.026065	0.00895625	0.0171087	0	0.00620048	0.068435	0.0150419	0.00103341	0.00643013	0	0.0283615	0.00172236	0.00895625	0.00631531	0.0103341	0.000344471	0.000114824	0.000344471	0.0212424	0.0295097	0	0.00160753	0.00597083	0.000803766	0.0118268	0.000688942	0.00298542	0.00114824	0	0.00585601	0.00218165	0	0.00344471	0.000803766	0.00126306	0.00172236	0	0	0.000688942	0.00137788	0.000229647	0	0.00103341	0.00149271	0
31382	H	0.139466	0.541232	0.125473	0.00114692	0.00951944	0.0043583	0	0.000229384	0.0243147	0.0013763	0.00057346	0.0192683	0	0.0372749	0.000344076	0	0.00263792	0.00516114	0.00114692	0.000229384	0	0.00711091	0.00883129	0	0.00172038	0.0087166	0.00298199	0.00504645	0.0086019	0.0116986	0	0	0.00756968	0.00642275	0	0.000114692	0	0.000229384	0.00183507	0	0	0	0.00825783	0.000688152	0.000114692	0	0.00103223	0
31767	H	0.139861	0.492404	0.0878173	0.00264628	0.00744879	0.0978144	0	0	0.037832	0.000686073	0.00137215	0.00450848	0	0.0141135	0.00147016	0	0.00392042	0.00686073	0.000392042	0.0125453	0.000196021	0.018622	0.0233265	0	0	0.00450848	0.000980104	0.00411644	0.000686073	0.000784083	0	0.000294031	0.00519455	0.00205822	0	0.00166618	0.0018622	0.00117612	0.00597863	0	0	0	0.00254827	0.000196021	0	0.00333235	0.000686073	0
31775	M	0.112791	0.358474	0.108889	0.0016587	0.00273197	0.214655	0	0	0.027027	0.0204898	0.0407845	0.00380525	0	0.0130744	0.000585423	0	0.00185384	0.00770807	0.00126842	0	0	0.0189287	0.00956191	0	0	0.0101473	0.00195141	0.00136599	0	0.000390282	9.75705e-05	0.00975705	0.00604937	0.00117085	0	0.00439067	0.000585423	0.000975705	0.00312226	0	0	0.00478095	0.000975705	0.000780564	0.000487852	0	0.000390282	0
32258	L	0.100867	0.480761	0.0719037	0.0519491	0.0222278	0.0940473	0.00942999	0.0170919	0.0300581	0.0123769	0.0211333	0.004715	0.000841963	0.00799865	0.00479919	0.00572535	0.0045466	0.00513598	0.000168393	0	0.0021891	0.00378884	0.0130504	0	0	0.00993517	0.000589374	0.0045466	0	0.000420982	0.00193652	0	0.00648312	0.000168393	0.000252589	0.000841963	0.00134714	0.000673571	0.000505178	0	0	0.00092616	0.000252589	8.41963e-05	0.000420982	0	0	0
32266	H	0.0911666	0.44463	0.207958	0.0248519	0.012104	0.0307752	0	0.000643832	0.01983	0.00347669	0.0114602	0.00424929	0	0.0187999	0.00103013	0	0.00605202	0.0139068	0	0	0.0015452	0.0392738	0.0109451	0	0.000257533	0.00450682	0.00128766	0.00682462	0	0.00141643	0	0.000901365	0.0119753	0	0	0.00386299	0	0.00128766	0.00991501	0	0	0.0023178	0.00386299	0.000643832	0	0.00128766	0.00103013	0
32881	L	0.140869	0.638837	0.0699656	0.00969356	0.0222014	0.00484678	0.00390869	0.00492495	0.0304878	0.00320513	0.000156348	0.0193089	0	0.00945904	0.0050813	0.000156348	0.001798	0.00351782	0	0	0	0.00406504	0.0068793	0	0	0.00594121	0.00140713	0.00195435	0	0.001798	0.000312695	0	0.001798	0.00109443	0	0	0	0.000625391	0.00140713	0.000781739	0	0	0.000703565	0.000234522	0	0	0	0
40090	L	0.147093	0.509949	0.0854467	0.0339446	0.00702302	0.0113149	0.00692548	0.0243855	0.0060476	0.00751073	0.0482833	0.0100468	0.00370659	0.0141436	0.0118026	0.000975419	0.00331643	0.00575497	0.000195084	0	0	0.00877877	0.0090714	0	0	0.00634023	0.000390168	0	0	0.000292626	0.000292626	0	0.00409676	0	0.0018533	0.000780336	0.000682794	0.000292626	0.00351151	0	0	0.015119	0.0011705	0	0.000292626	0	0.00107296	0.00204838
40254	H	0.0550913	0.615385	0.0669452	0.0197851	0.00119393	0.0776053	0.00690773	0.0110012	0.00170561	0.0228552	0.000255842	0.0100631	0.0205526	0.0061402	0.00324066	0.0353062	0.00852806	0.000938086	0.000255842	0	0.000341122	0.000255842	8.52806e-05	0	0.0110865	0.000682245	0.00196145	0	0	0	0.000511683	0	0	0.000255842	8.52806e-05	0	0.000596964	0	0	8.52806e-05	0.013986	8.52806e-05	0	0	0	0	0	0.00144977
40316	L	0.191157	0.571252	0.0833333	0.0109303	0.0018902	0.0191486	0.000328731	0.00131492	0.040927	0.00813609	0.00304076	0.00706772	0	0.00862919	0.00312295	0.00180802	0.00304076	0.000986193	0.000657462	0	0	0.00542406	0.0066568	0	0	0.0149573	0.000986193	0.00156147	0	0.000986193	0.000246548	0.00147929	0.000986193	0.00197239	0	0	0.000739645	0.000328731	0.00123274	0	0	0.000328731	0.000246548	0.000328731	0.000246548	0	0.000575279	0
40406	L	0.124495	0.477264	0.0938763	0.0133387	0.0127324	0.023747	0.000202102	0.00242522	0.0701293	0.00434519	0.0313258	0.00434519	0	0.0173808	0.00404204	0	0.00444624	0.00505255	0	0	0	0.0193007	0.0279911	0	0.00101051	0.00444624	0.000606306	0.0133387	0	0.00363783	0.00141471	0.00606306	0.00798302	0.00353678	0	0.00212207	0.00101051	0.00111156	0.00242522	0	0	0	0.00565885	0.000606306	0	0.00101051	0.000505255	0
40496	H	0.173988	0.535024	0.0668106	0.00205073	0.00777118	0.0116568	0	0	0.072639	0	0.0339989	0.00604425	0	0.0114409	0	0	0.00172693	0.00356179	0	0.000755532	0	0.0139234	0.0133837	0	0.000971398	0.00442526	0.00226659	0.00291419	0	0.000863465	0.00140313	0.00183486	0.0019428	0.00507285	0	0.001619	0.000863465	0.00107933	0.00334593	0	0	0.000431732	0.00399352	0.000647598	0.00140313	0	0.00118726	0
40512	L	0.0919731	0.493124	0.150395	0.0109236	0.026919	0.0130693	0	0.00536428	0.0574466	0.010436	0.0228226	0.00282844	0	0.0118014	9.75324e-05	0.00039013	0.00926558	0.0069248	0	0	0	0.0131669	0.0168731	0	0	0.0072174	0.000585195	0.00624208	0	0	0.00146299	0.00312104	0.00341364	0.000585195	0	0.0100458	0.000682727	0.000292597	0.000292597	0	0	0.00243831	0.00224325	0.000877792	0.000292597	0.00848532	0.00126792	0
40735	H	0.157484	0.369776	0.146638	0.00289226	0.00159074	0.0120029	0	0	0.0578453	0.000289226	0.0189443	0.00347072	0	0.0537961	0	0	0.00708604	0.0160521	0	0.00115691	0.00144613	0.0335503	0.0299349	0	0.00289226	0.00506146	0.000867679	0.00578453	0.00187997	0.00245842	0	0.00318149	0.00911063	0.0115691	0	0.000867679	0.000289226	0.0021692	0.00607375	0	0	0.00187997	0.00983369	0.0021692	0.00144613	0.000289226	0.00303688	0
40742	L	0.173921	0.537154	0.101973	0.00745916	0.00273817	0.00368237	0.00915872	0.00113304	0.0439996	0.00415447	0.0197337	0.00613729	0	0.0071759	0.00160514	0.000849778	0.00245491	0.00245491	0.000377679	0	0	0.00462657	0.0185063	0	0	0.015296	0.000755358	0.00151072	0	0.00113304	0.000283259	0.00490983	0.00670381	0.000849778	0	0.00122746	0.000472099	0.00283259	0.000377679	0	0	0.000377679	0.00377679	0.000755358	0.00018884	0	9.44198e-05	0
40755	L	0.0496605	0.582508	0.0830402	0.0231531	0.00122719	0.0101448	0.0319071	0.0117811	0.0190624	0.0139082	0.000736317	0.00711773	0.0143991	0.00458153	0.0044179	0.027571	0.00785405	0.00106357	0.000736317	0	0.000409065	0.000163626	0.00924487	0	0.0774769	0.00417246	0.000327252	0.000654504	0	0	0.000245439	0	0	0	8.1813e-05	0.00081813	0.000736317	0	0	0	0.00392702	0	0	0	0	0	0	0.00278164
40799	H	0.0946071	0.447663	0.126348	0.0185927	0.024037	0.0696456	0	0.00256805	0.0552645	0.0115049	0.0278377	0.001849	0	0.0178737	0.00143811	0	0.00349255	0.00965588	0	0.000616333	0	0.0148947	0.0172573	0	0	0.00821777	0.00123267	0.00328711	0.00657422	0.000102722	0.00164355	0.00215716	0.0109913	0.00112994	0	0.001849	0.00205444	0.000616333	0.00380072	0	0	0.000821777	0.00225989	0.00215716	0	0.00143811	0.00102722	0
40816	H	0.0963342	0.536999	0.0558397	0.0306905	0.0086104	0.0283887	0.000937766	0.0206309	0.111935	0.00980392	0.0059676	0.00400682	0.00059676	0.00502984	0.00127877	0.00801364	0.00980392	0.00230179	0.000682012	0	0	0.00409207	0.0195226	0.000511509	0.00247229	0.0114237	0.00196078	0.00187553	0	0.00110827	0.00161978	0	0.00238704	0.000426257	0	0.00434783	0	0	8.52515e-05	0	0.000255754	0.00179028	0.000426257	0.000170503	0.000255754	0.000852515	0.00119352	0
40821	H	0.141682	0.65306	0.0913284	0.00922509	0.0156827	0.00053813	0	0.00392066	0.00707257	0.00684194	0.000384379	0.00561193	0	0.00853321	0.0022294	0	0.00522755	0.0022294	0	0	0	0.00438192	0.00384379	0	0.0050738	0.00561193	0.00053813	0.0028444	0.000153752	0.00645756	0.000615006	0.000845633	0.00622694	0.00322878	0	0.000384379	0	0	0.000461255	0.000461255	0	0	0.00169127	0.000384379	0	0	0.00153752	0
40833	M	0.178196	0.528644	0.0987919	0.00672253	0	0.0136399	0	0.00457911	0.0438426	0.0066251	0.0048714	0.00555339	0	0.0121785	0.00370226	0	0.00613796	0.00224084	0	0	0	0.00681995	0.0279618	0.00048714	0.00915822	0.00370226	0.00165627	0.00643024	0	0.0024357	0	9.74279e-05	0.000876851	0.0017537	0	0.0059431	0.000876851	0.000681995	0.00146142	0	0	0.000389712	0.000681995	9.74279e-05	0	0.00379969	0.000974279	0
40841	M	0.0827829	0.413562	0.114839	0.0764421	0.0352268	0.00405108	0	0.0113606	0.0554822	0.00766182	0.0886834	0.00369881	0	0.011801	0.00167327	0	0.0120652	0.0136504	0.000616469	0	0.00167327	0.0107442	0.00933509	0	0	0.0113606	0.000704535	0.00237781	0	0.000792602	0.000264201	0.00123294	0.00757376	0	0	0.00554822	0.00413915	0	0.00167327	0	0	0.0010568	0.00176134	0.000704535	0	0.00140907	0	0
40915	M	0.182466	0.561294	0.129354	0.0102386	0.00530213	0.00219398	0	0.00164549	0.00557638	0.00338239	0	0.0117927	0	0.0179175	0.00137124	0	0.00521071	0.00566779	0.00045708	0	0	0.00603346	0.00274248	0	0.0137124	0.00649054	0.00301673	0.00137124	0	0.00347381	0.000274248	0.000548496	0.00639912	0.00219398	0	0.00155407	0	0.00109699	0.000731328	0	0	0.000182832	0.00301673	0.00045708	0	0.000182832	0.000731328	0
41076	M	0.0901527	0.737925	0.0458584	0.00375375	0.00275275	0.001001	0.00825826	0.00487988	0.0381632	0.00206456	0	0.0114489	0	0.00331582	0.000813313	0.00156406	0.0025025	0.001001	0	0	0	0.00757007	0.019457	0	6.25626e-05	0.00331582	0.00225225	0.003003	0	0.00131381	0.000437938	0	0.000437938	0.000563063	0.00025025	0.000625626	0.00025025	0	0	0	0	0	0.000813313	0	0	0	0	0
41267	H	0.116268	0.442112	0.203929	0.0176796	0.0562308	0.0014733	0	0.000368324	0.0364641	0	0.00429711	0.00613874	0	0.0213628	0.0019644	0	0.000613874	0.0092081	0	0	0	0.0191529	0.0229589	0	0	0.00933088	0.0019644	0.00429711	0	0.00294659	0.000491099	0.000491099	0.00527931	0.00171885	0	0	0	0	0.00319214	0	0	0.0014733	0.00515654	0.000736648	0	0	0.000368324	0
41296	L	0.0880464	0.539607	0.143443	0.0206958	0.0309545	0.00918822	0	0.0148974	0.0137377	0.00829616	0.0371097	0.00312221	0	0.0123996	0.00463872	0	0.0074041	0.00392507	0	0.000356824	0.000356824	0.00838537	0.00954505	0	0	0.00704728	0.000981267	0.00240856	0	0.00205174	0.00124888	0.00535236	0.00749331	0.0029438	0	0.000981267	0.000892061	0.000802855	0.000713649	0.00115968	0	0.000713649	0.000624442	8.92061e-05	8.92061e-05	0.00115968	0.00044603	0
41310	H	0.0925106	0.65324	0.0865793	0.00672805	0.0104462	0.0494865	0	0	0.0216006	0.00274433	0.00734773	0.00637394	0	0.0146955	0	0	0.00433782	0.00354108	0	0	0	0.00743626	0.00345255	0	0.000177054	0.00504603	0.00141643	0.0032755	0.00177054	0.00540014	0.000265581	0.000177054	0.00274433	0.00212465	0	0.000177054	0	0.000177054	0.00194759	0	0	0	0.000531161	0.000619688	0	0	0	0
41340	H	0.11698	0.312174	0.149399	0.00204035	0.00997506	0.0700521	0	0	0.0494219	0.000453412	0.0291317	0.00181365	0	0.0268647	0.00136024	0	0.0156427	0.0232374	0.000793471	0.00589436	0.00317388	0.0325323	0.0333258	0	0	0.00714124	0.00283382	0.00725459	0	0.00124688	0.000793471	0	0.00895489	0.001927	0	0.00351394	0	0.00306053	0.00782136	0	0	0.00566765	0.00272047	0.001927	0	0.000906824	0.000453412	0
41375	M	0.0828042	0.67134	0.10582	0.00220459	0.00026455	0.0356261	0.000793651	0	0.0177249	0.000617284	0.00246914	0.000793651	0	0.00978836	0	0	0.00626102	0.00493827	0.000529101	0	0	0.0112875	0.0122575	0	0	0.00617284	0	0.00520282	0.000970018	0.00202822	0.000617284	0.00194004	0.00573192	0.00141093	0	0	0.0015873	0.00026455	0.00246914	0	0	0	0.00282187	0.000529101	0	0	0.00026455	0
41438	H	0.0851236	0.534455	0.143494	0.0164167	0.0307053	0.00456019	0	0.000810701	0.0261451	0.00749899	0.00425618	0.00172274	0	0.022497	0.00111471	0	0.00689096	0.0129712	0	0.0118565	0	0.0221929	0.0182408	0	0.000101338	0.00993109	0.00101338	0.00587758	0	0.00405351	0	0.00121605	0.00577625	0.00263478	0	0.0016214	0	0.000709364	0.00466153	0	0	0.00182408	0.0024321	0.00111471	0	0.000405351	0.00121605	0
41476	M	0.0900695	0.456677	0.150669	0.0281208	0.0269794	0.00114143	0	0.0046695	0.0476289	0.0134897	0.00933901	0.003113	0	0.0160838	0.00176403	0	0.003113	0.00819757	0.0003113	0.0263568	0	0.0223098	0.023555	0	0	0.0240739	0.000726367	0.00383937	0	0.0018678	0.00145273	0.0003113	0.0107917	0.00145273	0	0.0006226	0.000726367	0.000207533	0.0052921	0	0	0.00269794	0.00238663	0.000933901	0.000207533	0.00176403	0.000933901	0
41518	L	0.0574391	0.655833	0.0992808	0.00990007	0.000186794	0.00102737	0.00765854	0.00765854	0.00999346	0.0192397	0	0.0179322	0.0129822	0.00616419	0.00149435	0.0428692	0.005884	0.000466984	0.000466984	0	0.000933968	0.000186794	0.00803213	0	0.00999346	0.000840572	0.000466984	0	0	0	0	0	0	9.33968e-05	0	0.000653778	0.00177454	0	0	0	0.00728495	0	0	0	0	0	0.000280191	0.00905949
41768	L	0.0601461	0.587744	0.0659091	0.0170455	0.00113636	0.038474	0.0209416	0.00957792	0.0413961	0.0249188	0.000162338	0.0147727	0.0237013	0.00608766	0.00186688	0.0148539	0.00665584	0.00349026	0	0	0.00251623	0.00503247	0.0194805	0.000162338	0	0.0112825	0.00113636	0.00438312	0	0	0.000405844	0	0	0	0.000324675	0.00714286	0.00194805	0	0	0	0.0012987	0	0.000730519	0	0.000243506	0	8.11688e-05	0.00113636
42259	H	0.136301	0.470983	0.125333	0.00127782	0.000532425	0.0948781	0	0	0.0326909	0	0.0190608	0.00596316	0	0.0150144	0.000319455	0	0.00308806	0.00521776	0	0.00415291	0.00170376	0.024598	0.0130976	0	0	0.0100096	0.000532425	0.00244915	0.000851879	0	0	0.000958364	0.00649558	0.00287509	0	0.00149079	0.000958364	0.00170376	0.00202321	0	0	0.00127782	0.00362049	0.00159727	0.00021297	0.00106485	0.000851879	0
50091	M	0.10242	0.576273	0.0607926	0.0442286	0.0404128	0.0196861	0.00893244	0.0222877	0.00806522	0.022201	0.0131819	0.00251496	0	0.00945278	0.0101466	0.00130084	0.00476975	0.00520336	0.000346891	0	0.000173445	0.0076316	0.00737143	0	0	0.00589715	0.00104067	0.000433614	0	0.00121412	0.0019079	0.00312202	0.00234151	0.000693782	0.000607059	0.000607059	0.00095395	0.0011274	0.000260168	0.000346891	0	0.00581042	0.000867227	0.000433614	0.000693782	0	0.000433614	0
50100	H	0.192726	0.504637	0.0630979	0.0179654	0.0327174	0.026875	0.00014606	0.00861754	0.0444753	0.0100781	0.00423574	0.0139487	0	0.00518513	0.00240999	0	0.00788724	0.00306726	0	0.0188417	0	0.00628058	0.0157745	0	0	0.00869057	0.00262908	0.00051121	0	0.00189878	0.00065727	0.00043818	0.00058424	0.00029212	0	0.00014606	0	0.00160666	0.00021909	0.00021909	0	7.303e-05	0.00043818	0.00021909	0	0	0	0
50105	L	0.0818721	0.721048	0.0335356	0.000733382	0.0402027	0.0273352	0.000400027	0.00060004	0.0220015	0	0.0169345	0.00426695	0	0.009934	0.00160011	0	0.00380025	0.00260017	0	0	0	0.00433362	0.00960064	0	0	0.00153344	0.00140009	0.00173345	0	0.000666711	0	0.00180012	0.000533369	0.00186679	0	0.000733382	0	0.00100007	0.000666711	0	0	0	0.00106674	0.000266684	0.00126675	0	0	0
50105	L	0.279388	0.502966	0.0534715	0.00710168	0.00183808	0.00451166	0.00852202	0.00568134	0.0202189	0.00217228	0.000584844	0.0230596	0.0054307	0.00334197	0.00718523	0.00960815	0.00701813	0.00367616	0	0	0.00426101	0.00292422	0.00626619	0	0.0156237	0.0145376	0.000919041	0.000751943	0	0	0.000668393	0	0.000751943	0.000501295	0	0	0.000751943	0.000250648	0	0	0.000835492	0	0.000250648	8.35492e-05	0	0	0	0
50124	H	0.11327	0.625065	0.080052	0.014484	0.00581093	0.00884649	0	0.00667823	0.0429315	0.00268864	0.00121422	0.00320902	0	0.0143972	0.0037294	0	0.00719861	0.00338248	0.000173461	0	0	0.0116219	0.014137	0.000173461	0.00277537	0.00875976	0.00112749	0.00260191	0	0.00503036	0.00138768	0.000693842	0.00407632	0.00190807	0	0.00164788	0	0.000607112	0.000607112	0	0	0.00112749	0.00251518	0.000607112	0.000260191	0.000780572	0.00121422	0
50235	L	0.115586	0.735349	0.0350968	0.00958363	0.0170304	0.00356148	0.0108787	0.00407952	0.0146345	0.00913035	0.000647543	0.0067992	0	0.00589264	0.00207214	0.000518034	0.00317296	0.00090656	0	0	0	0.00615165	0.00498608	0	0	0.0038205	0.000841805	0.000971314	0	0.00116558	0.000129509	0.00161886	0.000582788	0.000518034	0	0	0	0.00129509	0.000518034	0	0	0	0	0.000777051	0	0	0	0
50255	H	0.0765991	0.635694	0.0756339	0.00658068	0.00377292	0.0051768	0.0157936	0.0100904	0.0107046	0.0127226	0.00035097	0.0110555	0.0327279	0.005791	0.00368518	0.0427305	0.00640519	0.00114065	8.77424e-05	0	0.000175485	0.00131614	0.00500132	0	0.017022	0.000263227	0.00122839	0.000526454	0	0.000263227	0.000438712	0	0.00035097	0.00035097	0.000263227	0	0.00157936	0	0	0.00210582	0.00403615	0	0	0	0.00105291	0	0	0.00149162
50273	M	0.0771738	0.631222	0.0784953	0.0140076	0.0169148	0.020703	0	0.00396441	0.0471324	0.00616686	0.0160338	0.00502158	0	0.0113646	0.00132147	8.8098e-05	0.00396441	0.00387631	8.8098e-05	0	0.000264294	0.0120694	0.01436	0	0	0.00740023	0.00088098	0.00105718	0.00220245	0.00792882	0.000792882	0.000528588	0.00537398	0.00149767	0	0	0.00044049	0.000704784	0.00114527	0	0	0	0.00132147	0.00044049	0.000704784	0	0.00158576	0
50370	H	0.0935895	0.666119	0.0423259	0.0245531	0.000308198	0.00708856	0	0.0114033	0.00708856	0.00698582	0	0.0106842	0.0219848	0.00380111	0.00267105	0.0343127	0.00729402	0.00205465	0.000102733	0	0	0.000410931	0.00277378	0.000410931	0.03534	0.00400657	0.00133552	0.000102733	0	0	0.000205465	0	0	0	0	0.00123279	0.000924594	0	0	0.00195192	0.00246558	0	0.000205465	0	0	0	0	0.00184919
50407	M	0.118422	0.490833	0.156179	0.00336934	0.0154593	0.00366663	0	0	0.036369	0	0.0251709	0.00654048	0	0.0155584	0.00198196	0	0.00307204	0.0121891	0	0.000297295	0.00208106	0.0341889	0.0269547	0	0	0.0055495	0.000990982	0.00356754	0	0.000594589	0.000792786	0.00772966	0.00495491	0.00426122	0	0.00168467	0	0.00247746	0.00376573	0	0	0	0.00257655	0.00227926	0	0.000396393	0.00109008	0
50415	L	0.0379155	0.624046	0.09881	0.00820681	0.00623718	0.00656545	0.0249487	0.0139516	0.0491588	0.00878129	0.00123102	0.0171522	0.00869922	0.00246204	0.00976611	0.0355355	0.00402134	0.00279032	0	0	0	0.00213377	0.00828888	0	0.0056627	0.00139516	0.000328272	0	0	0	0	0	0	0	0.000574477	0.0018055	0.000656545	0	0	0.00328272	0.00311859	0	0	0	0.000246204	0	0	0.0038572
50458	M	0.151694	0.493893	0.161643	0.0132979	0.0102443	0.00807723	0	0	0.03487	0.00167455	0.0155634	0.00423562	0	0.0121158	0.00128054	0	0.00325059	0.00886525	9.85028e-05	0.00679669	0.000985028	0.0123128	0.00630418	0	0	0.0072892	0.000886525	0.00167455	0.00157604	0.00394011	0	0.00453113	0.00581166	0.0034476	0	0.00137904	0	0.00226556	0.00187155	0	0	0.0113278	0.0036446	0.000492514	0.000886525	0	0	0
50489	H	0.0955338	0.549822	0.0591835	0.0195452	0.0310531	0.00684994	0	0.00438396	0.0625628	0.00136999	0.0824733	0.00283131	0	0.00748927	0.00136999	0	0.00228331	0.00438396	0	0	0	0.00566262	0.0220111	0	0.000821993	0.00684994	0.00100466	0.00301397	0	0	0.000547995	0.0042013	0.00356197	0.00292264	0	0.00374463	0	0.00109599	0.00210065	0	0	0.00173532	0.00127866	0.000456663	0	0.00182665	0.00109599	0
50497	L	0.104507	0.508521	0.0671338	0.0348646	0.0502639	0.00198979	0.0314906	0.0118522	0.0735358	0.0121118	0.0148802	0.00648845	0.000692101	0.00397958	0.00467168	0.00519076	0.00994896	0.00285492	0.000173025	0	0	0.00224933	0.0229259	0	0.000519076	0.00674799	0.00173025	0.00198979	0	0.00103815	0.000519076	0	0.00233584	0	0	0.00354702	0	0.000692101	0	0	0	0.00311446	0.0013842	0.000346051	0	0	0	0
50517	L	0.115175	0.626766	0.0749053	0.0024014	0.00997506	0.0177334	0.000277085	0.00129306	0.0238293	0.0031403	0.030387	0.00683476	0	0.00822019	0.00267849	0	0.00581879	0.00406391	0.000184723	9.23617e-05	0	0.00822019	0.0181953	0	0.00304794	0.00572642	0.00267849	0.00258613	0	0.00221668	0.000738894	0.00701949	0.00147779	0.00175487	0	0.000369447	0.000184723	0.00184723	0.000923617	0	0	0.000923617	0.00184723	0.000184723	0.000646532	0	0.00110834	0
50579	L	0.0415001	0.593475	0.0977131	0.0118343	0.00359827	0.00431793	0.0222293	0.0101551	0.0710859	0.00887574	0.000399808	0.0144731	0.00575724	0.0047977	0.00759635	0.0285463	0.0205501	0.00151927	0	0	0.00231889	0.002079	0.0158324	0	0.00711658	0.00815609	0.00127939	0	0	0	0.000159923	0	0	0	0.000239885	0.00159923	0	0	0	0	0.00231889	0	0	0	0.000239885	0	0.000399808	0.0027187
50736	M	0.0671167	0.635207	0.0443983	0.0160327	0.0721148	0.00655589	0	0.00778917	0.0612099	0.00123329	0.0295339	0.0110996	0	0.0053226	0.00188238	0	0.00603661	0.00473841	0.000324549	0	0	0.00421914	0.00694535	0	0	0.00253148	0.00175256	0.000584188	0.00116838	0.00162274	0.00116838	0.00227184	0.000908737	0.00123329	0	0	0	0.00168765	0.000259639	0	0	0	0.000778917	0.000519278	0.000584188	0	0	0
50780	H	0.123915	0.584436	0.0863993	0.000103348	0.000413394	0.0598388	0	0	0.0441298	0	0.00775114	0.00599421	0	0.0127119	0.000826788	0	0.00444399	0.00372055	0	0	0	0.00837123	0.0114717	0	0	0.00950806	0.00475403	0.00609756	0	0	0	0.00258371	0.00496073	0.00475403	0	0	0	0.00268706	0.000826788	0	0	0	0.00237702	0.000310045	0	0.00144688	0.000620091	0
50817	H	0.0979323	0.547906	0.0628645	0.0267363	0.0101492	0.0941453	0.00363554	0.00166629	0.0321139	0.00689237	0.0327198	0.00552905	0	0.00621071	0.00242369	0.00159055	0.00545331	0.00121185	0	0	0	0.00174203	0.0109066	0.000302961	0.00878588	0.00689237	0.000984625	0.00106037	0	0.00106037	0.000984625	0.00113611	0.00181777	0.00106037	0	0.0112853	0.00106037	0.000681663	0.000833144	0.000454442	0.000302961	0.00424146	0.000378702	0.000227221	0	0	7.57404e-05	0
50822	M	0.0725439	0.69771	0.0478958	0.00994328	0.0109236	0.0233177	0	0.00196065	0.0367621	0.00889293	0.00882291	0.00140046	0	0.00686226	0.000350116	0	0.00238079	0.00217072	0.000210069	0	0	0.00651215	0.00896296	0	0.000210069	0.00616203	0.000420139	0.00175058	0	0.000350116	0	0.03032	0.00266088	0.00119039	0	0	0	0.000630208	0.00245081	0	0	0.000770254	0.00147049	0	0	0.00112037	0.000560185	0
50834	M	0.103976	0.514009	0.0831629	0.00142311	0.000711554	0.0231255	0	0	0.0846749	0.00115628	0.0556791	0.00364671	0	0.0114738	0.000444721	0	0.00453616	0.00640398	0	0	0	0.0128969	0.0218803	0	0	0.00818287	0.00115628	0.00311305	0	0.000533665	0.000533665	0.00346883	0.00720448	0.00311305	0	0.0046251	0.00106733	0.00151205	0.00364671	0	0	0.023926	0.00115628	0.000266833	0.000266833	0.000266833	0.000444721	0
50908	H	0.0796983	0.778818	0.0591452	0.00597109	0.00333124	0.00301697	0	0.000628536	0.00898806	0.002577	0.000125707	0.00458831	0	0.00949089	0.00131992	0	0.0089252	0.00182275	0.000125707	0	0	0.00201131	0.00458831	0	0.0027027	0.0102451	0.00113136	0.0017599	0	0.00106851	0.000628536	6.28536e-05	0.00188561	0	0	0.000314268	0	0.00131992	0.000377121	0	0	0.000502828	0.000691389	6.28536e-05	0	0.000251414	0.000125707	0
50916	H	0.0983373	0.589856	0.111102	0.00134363	0.0676856	0.0099093	0	0	0.0243534	0.00117568	0.00386295	0.00873362	0	0.0188109	0.000503863	0	0.00613033	0.00251931	0.000167954	0	0	0.00890158	0.0118408	0.000167954	0.00125966	0.00780988	0.00218341	0.00537454	0	0.00411488	0.000419886	0.000839772	0.00142761	0.00117568	0	0.000503863	0	0.00159557	0.00159557	0	0	0.00100773	0.00176352	0.000671817	0.000839772	0	0.000503863	0
50985	L	0.120599	0.595097	0.0994571	0.0145607	0.000575847	0.00584074	0.000329056	0.0104475	0.0447516	0.00954261	0.000164528	0.0187562	0.00822639	0.00929582	0.005923	0.0162883	0.0070747	0.000822639	0	0	0	0.00238565	0.00789733	0.000904903	0.000904903	0.00287924	0.000822639	0.00156301	0	0.000658111	0.00148075	0	0.000658111	0.000329056	0.000822639	0.0041132	0	0.000329056	0	0	0	0	0.00106943	0	0	0	0	0.00156301
50987	M	0.112659	0.54148	0.0903841	0	0.0386837	0.0646255	0	0	0.0178751	0	0.0418003	0.0039417	0	0.0153085	0.000458337	0	0.0078834	0.00174168	0.00036667	0	0	0.00513338	0.0110918	0	0	0.00889174	0.0044917	0.00256669	0.000183335	0.00742506	0	0.00155835	0.0039417	0.00357503	0	0.000733339	0	0.00284169	0	0	0	0	0.00577505	0.000458337	0	0	0.00110001	0
51243	H	0.13088	0.479376	0.162618	0.00909749	0.0127158	0.00351494	0	0.000310142	0.0343223	0.00103381	0.0032048	0.00403184	0	0.0231572	0	0	0.00258451	0.0156105	0.000413522	0	0.000516903	0.0302905	0.0206761	0	0.00485889	0.012509	0.00196423	0.00558255	0	0.00237775	0.000516903	0.00186085	0.00868397	0.00248113	0	0.00227437	0.000310142	0.000827044	0.00403184	0	0	0.00113719	0.00485889	0.00310142	0.000103381	0	0.000516903	0
51294	H	0.0852118	0.494544	0.0581479	0.0394113	0.0567839	0.109261	0.00983489	0.00839914	0.0117014	0.0129935	0.0132089	0.0183058	0	0.0122039	0.0117014	0.00028715	0.00473798	0.00380474	0.0017229	0.00890165	0	0.00538406	0.00265614	0.000430725	0	0.00244078	0.00279971	0.00107681	0.00150754	0.00337401	0.00416368	0.00129218	0.00201005	0.000717875	0	0.000430725	0.0005743	0.00193826	0.000430725	0	0	0.00122039	0.000933238	0.000143575	0.0005743	0	0.00107681	0
51325	M	0.0819103	0.468268	0.0932335	0.0478495	0.0246553	0.0285819	0	0.00538764	0.0759748	0.00593553	0.0143366	0.00219158	0	0.0195416	0.00547895	0	0.00273948	0.00721395	0.000730527	0.00648343	0	0.014154	0.0262077	0	0	0.0235595	0.00146105	0.00429185	0.00200895	0.0022829	0.00182632	0.000365263	0.00821843	0.00100447	0	0.00283079	0.00127842	0.000273948	0.00283079	0	0	0.00200895	0.00429185	0.000547895	0.000365263	0	0.0022829	0
51463	M	0.121485	0.505429	0.142552	0.00278422	0.0204176	0.0175406	0	0	0.0278422	0	0.0275638	0.00464037	0	0.0171694	0.000649652	0	0.00510441	0.00816705	0.0012993	0.0155916	0.000556845	0.00946636	0.0193039	0	0	0.0103016	0.000835267	0.00399072	0.0012993	0.00241299	0.000278422	0.000742459	0.00603248	0.00259861	0	0.00445476	0.00037123	0.00176334	0.000464037	0	0	0.000742459	0.00389791	0.000464037	0.000464037	0	0.000835267	0
51488	H	0.0825442	0.604719	0.088226	0.0132576	0.0408775	0.042298	0	0.000552399	0.0282513	0.000552399	0.0179924	0.00631313	0	0.00939078	0.00307765	0	0.00378788	0.00441919	0	0.00149937	0.000552399	0.00765467	0.0102588	0	0	0.00607639	0.00228851	0.00134154	0	0.00244634	0.000789141	0.00457702	0.00544508	0.00094697	0	0.000394571	0	0.00157828	0.000631313	0	0	0.00307765	0.000789141	0.000315657	0.000157828	0	0.000552399	0
51527	L	0.130798	0.516111	0.071072	0.029046	0.0156122	0.0128892	0.00662612	0.00962149	0.0571844	0.0139784	0.00589997	0.0084415	0.00471998	0.00880457	0.0101661	0.0215122	0.00535536	0.0029046	0.00127076	0.000816919	0.00299537	0.00617228	0.0154307	0.000363075	0.00417537	0.00617228	0.000998457	0.00544613	0	0.00072615	0.000998457	0	0.0026323	0.00226922	0	0.00299537	0.000998457	0.000544613	0.00117999	0.000544613	0.000363075	0.000363075	0.00117999	0.000816919	0.000907688	0.000544613	0.000635382	0.00217845
51752	H	0.133485	0.514617	0.0922604	0.000594589	0.0270538	0.107621	0	0	0.0259637	0.000396393	0.00505401	0.0107026	0	0.0173422	0	0	0.000891884	0.00287385	0.00118918	0	0	0.00713507	0.0139728	0	0	0.00317114	0.00327024	0.00158557	0	0.000693687	0	0.00257655	0.00257655	0.00366663	0	0	0.00168467	0.00257655	0.000297295	0	0	0	0.00416212	0.000792786	0.000396393	0	0.000297295	0
51769	M	0.087205	0.673897	0.0394988	0.024989	0.0109922	0.0176609	0.0110655	0.0137769	0.0219112	0.0270409	0.000732815	0.00432361	0.00630221	0.00534955	0.00249157	0.00688847	0.00512971	0.00227173	7.32815e-05	0	0.00219845	0.0039572	0.00637549	7.32815e-05	0	0.00417705	0.000732815	0	0	0.000366408	0.000366408	0.000146563	0.00219845	0.00146563	0	0.00161219	0.000806097	0.000146563	0.000366408	0	0.00227173	0.0039572	0.000512971	0.000146563	0	0.000293126	0.000732815	0.00161219
52891	L	0.125955	0.716635	0.0392331	0.00484443	0.0058679	0.00573144	0.000545852	0.0023881	0.0425764	0.00279749	0	0.0097571	0	0.00743723	0.00177402	0	0.00163755	0.00163755	0	0	0	0.00293395	0.00702784	0	0	0.007369	0.00136463	0.00225164	0	0.00286572	0.00047762	0	0.00211517	0.000409389	0	6.82314e-05	0	0.000887009	0.000341157	0.000136463	0	0	0	6.82314e-05	0	0	0.000204694	0
60092	M	0.0671357	0.685503	0.0593668	0.0371592	0.0382586	0.0162709	0	0.00241865	0.0292436	0.0057168	0.00329815	0.00769569	0	0.0076224	0.00161243	0.000293169	0.00175901	0.00249194	0.000219877	0	0	0.00615655	0.00491058	7.32923e-05	0	0.00615655	0.00139255	0.000293169	0	0.00263852	0.000146585	0.00175901	0.00271181	0.000586338	0	0.000879507	0	0.000732923	0.00109938	0.00234535	0	0.000146585	0	0.000146585	7.32923e-05	0	0.000366461	0
60106	H	0.113897	0.618244	0.0865221	0.00809272	0.0118893	0.00489559	0	0.0019982	0.0319712	0.00279748	0.00459586	0.00639425	0	0.0147867	0.00119892	0.00029973	0.0129883	0.00589469	9.99101e-05	0.00349685	0.00039964	0.0112898	0.0142871	0	0.00379658	0.0102907	0.00189829	0.00269757	0	0.00269757	0.00039964	0.000999101	0.00479568	0.00219802	0	0.00219802	0.000799281	0.00039964	0.00109901	0	0	0.00019982	0.0029973	9.99101e-05	0.00019982	0.00049955	0.000999101	0
60271	H	0.205646	0.582305	0.0638692	0.0199013	0.0104906	0.00123419	0	0.00470534	0.0354829	0.00763653	7.71367e-05	0.00323974	0	0.0110305	0.00046282	0	0.00470534	0.0037797	0	0	0	0.0060938	0.0084079	0	0.00269978	0.0084079	0.00123419	0.00208269	0	0.00161987	0.00208269	0	0.0054767	0.000539957	0	0.000154273	0	0.000308547	0.00200555	0	0	0	0.00115705	0.000617093	0.000539957	0	0.000771367	0
60318	H	0.0836787	0.637245	0.0661317	0.00837669	0.0039679	0.0111101	0.0277753	0.0122564	0.00802398	0.026629	0	0.0304206	0.0167534	0.00934662	0.00696588	0.0140199	0.00246892	0.00114628	0.00141081	0	0	0.00299797	0.00696588	8.81756e-05	0	0.0032625	0.00352703	0.000440878	0	0	0.000352703	0	0	0	0.00308615	0.000705405	0.000705405	0.000176351	0	0.00061723	0.00114628	0	0.000352703	0	0.000440878	0	0	0.000881756
60363	H	0.0629276	0.681066	0.0721559	0.0235481	0.00111376	0.0418457	0.000159109	0.00763723	0.00731901	0.0136038	0.0017502	0.0140811	0.0143198	0.00254574	0.000954654	0.010899	0.00787589	0.000238663	0	0	0.000238663	0.00119332	0.00389817	0	0.00994431	0.00167064	0.0017502	0.000159109	0	0	0	0	0.000318218	7.95545e-05	0	0.00214797	0.00071599	0	0	0.00413683	0.00198886	0.000318218	0.000159109	0	0	0	0	0.00334129
60375	L	0.157964	0.52112	0.0589313	0.0165903	0.0126209	0.0760305	0.00122137	0.00519084	0.0199491	0.00498728	0.000305344	0.0259542	0.0021374	0.0116031	0.00977099	0.00671756	0.00478372	0.00498728	0.00111959	0	0	0.00590331	0.0105852	0	0.010687	0.00498728	0.00417303	0.000916031	0	0.00132316	0.00173028	0	0.0021374	0.00152672	0	0.00498728	0.000305344	0.00101781	0.000305344	0	0.000203562	0	0.000305344	0	0	0	0	0.0016285
60408	M	0.141704	0.456258	0.0574889	0.00471063	0.0029802	0.0558546	0	0	0.0779658	0.000192271	0.0671986	0.00499904	0	0.0145164	0.000961354	0	0.00336474	0.0065372	0	0.00201884	0.00105749	0.014228	0.0240338	0	0.00105749	0.00576812	0.0013459	0.00355701	0	0.00124976	0.000672948	0.0110556	0.00346087	0.0029802	0	0.00269179	0	0.0032686	0.000769083	0	0	0	0.00480677	0.000480677	9.61354e-05	0.00499904	0.00144203	0
60416	H	0.167673	0.45083	0.0905758	0.00948889	0.000539142	0.0552081	0	0.000107828	0.0555316	0.00194091	0.0314859	0.00215657	0	0.0210265	0.00140177	0	0.00388182	0.00754798	0.000862627	0.00679319	0	0.0108907	0.0201639	0	0.00118611	0.00517576	0.00301919	0.00539142	0	0.00161743	0.000107828	0.00334268	0.00312702	0.00442096	0	0.00194091	0	0.00204874	0.00398965	0	0	0.00064697	0.00636187	0.00312702	0.000431313	0.00237222	0.00194091	0
60514	M	0.105034	0.489279	0.131178	0.00607728	0.00733861	0.00217865	0	0.00160532	0.0972366	0.00343997	0.0175439	0.00458663	0	0.0162825	0.000573329	0	0.0122692	0.00779727	0	0.00321064	0.000458663	0.0259145	0.0231625	0	0.000343997	0.00642128	0.00160532	0.00642128	0	0.00194932	0.00149065	0.00183465	0.00550396	0.00137599	0	0.00240798	0.00114666	0.000229331	0.00676528	0	0	0.00217865	0.00103199	0	0	0.000458663	0.000229331	0
60736	H	0.0854896	0.779771	0.0446748	0.000500357	0.0080772	0.0077198	0	0	0.0132952	7.14796e-05	0.000929235	0.0045747	0	0.00679056	0	0	0.00307362	0.0031451	0	0.000142959	0	0.00371694	0.0080772	0	0.00221587	0.00493209	0.00114367	0.00107219	0.00707648	0.00178699	0	0.00271623	0.00207291	0	0	0.000571837	0	0.000786276	0	0	0	7.14796e-05	0.00378842	0.000357398	0.000214439	0	0.000214439	0
60737	M	0.100104	0.38309	0.11357	0.0507307	0.0187891	0	0	0.00741127	0.0390397	0.0118998	0.00501044	0.00208768	0	0.0202505	0.00344468	0.000730689	0.0039666	0.0120042	0.000626305	0.119311	0.00156576	0.0267223	0.0188935	0	0.000417537	0.0059499	0.00281837	0.0101253	0	0.00208768	0.000417537	0	0.00793319	0.00271399	0	0.000313152	0.000626305	0.000521921	0.00511482	0	0	0.00240084	0.00323591	0.000521921	0.00114823	0	0.00167015	0
60745	M	0.104216	0.415297	0.144359	0.0594879	0.0263894	0.00592642	0	0.0034664	0.061277	0.0157665	0.00838645	0.00369004	0	0.0135301	0.0111819	0	0.00715644	0.0116292	0	0.0234821	0.00201275	0.0166611	0.0184502	0	0.00145365	0.00559097	0	0.0034664	0	0.00190093	0.00100637	0	0.0133065	0.00279548	0	0.000111819	0.000782735	0	0.00324276	0.000223639	0	0	0.0034664	0.00134183	0.00134183	0	0.00178911	0
60752	M	0.109222	0.644526	0.11515	0.00217922	0.00444561	0.00461994	0.00069735	8.71688e-05	0.0175209	0.00130753	0.000261506	0.0083682	8.71688e-05	0.0105474	0.00113319	0	0.00400976	0.00165621	8.71688e-05	0.000174338	0	0.00618898	0.0103731	0	0.00453278	0.0103731	0.00235356	0.00122036	0.0113319	0.00148187	0	0.00801953	0.00331241	0.00217922	0	0.000871688	0	0.00200488	0.000348675	0	0	0.00069735	0.00392259	0.000348675	0	0	0.00156904	0
60827	M	0.104726	0.404504	0.122446	0.0342112	0.00873739	0.0147674	0.000369185	0.000615309	0.112971	0.0274428	0.0121831	0.00701452	0	0.0135368	0	0.000738371	0.00356879	0.0083682	0.000492247	0.000861432	0	0.0281811	0.0270736	0.000123062	0	0.00922963	0.00110756	0.00443022	0	0.000984494	0.000615309	0.00295348	0.00295348	0.00283042	0	0.0102141	0.00356879	0.00172286	0.00824514	0	0	0.00172286	0.0025843	0.00221511	0	0.00319961	0.00123062	0
60831	M	0.123494	0.661976	0.0453866	0.00694872	0.00800422	0.00404609	0	0.0010555	0.048641	0.00167121	0.00545343	0.0067728	0	0.0151289	0.00123142	0	0.000791626	0.00430997	0	0	0	0.0109948	0.0123142	0	0.000175917	0.0046618	0.00175917	0.00343038	0.0117864	0.00272671	0.000879585	0.000791626	0.00413405	0.00114346	0	8.79585e-05	0	0	0.000791626	0	0	0	0.0025508	0.000527751	8.79585e-05	0	0.000791626	0
60848	L	0.0812411	0.610883	0.0934606	0.00658711	0.000381862	0.092315	0	0.000572792	0.0217661	0.00295943	0.00630072	0.00171838	0	0.0154654	0.00152745	0	0.0021957	0.00591885	0	0	0	0.01642	0.00668258	0.000381862	0	0.00505967	0.000477327	0.00343675	0	0	0	0.000763723	0.00343675	0.00229117	0	0	0	0	0.0052506	0	0	0.00286396	0.00229117	0.00114558	0.000954654	0.00238663	0.000381862	0
61224	M	0.0602291	0.656201	0.0656596	0.00562796	0	0.000691153	0.00622038	0.00987362	0.0548973	0.0107622	0.000197472	0.00661532	0.0406793	0.0105648	0.00513428	0.0248815	0.00740521	0.00148104	0.000493681	0	0	0.0010861	0.010466	0	0.00256714	0.00424566	0.00138231	0.000296209	0	0.000493681	0.000493681	0	0.000493681	0	0	0.0021722	0.000197472	0	0	0	0	0	0.000493681	0	0.000592417	0	0	0.0035545
61244	H	0.152868	0.373324	0.238563	0.000414651	0.00539046	0.00331721	0	0	0.0194886	0	0.00207326	0.00843124	0	0.0309606	0	0	0.00552868	0.0196268	0	0	0.00124395	0.0298549	0.0138217	0	0.0016586	0.0129924	0.00276434	0.00304077	0.0136835	0.00787837	0	0.000138217	0.0186593	0.00414651	0	0.00234969	0	0.00262612	0.00428473	0	0	0.00207326	0.00981341	0.0016586	0	0	0.00138217	0
61288	L	0.117287	0.517471	0.0935087	0.01835	0.00711064	0.00818105	0.00229375	0.00642251	0.0719474	0.0115452	0.00099396	0.0344063	0.0116981	0.00634605	0.0143742	0.0217907	0.0142213	0.00214084	0	0	0	0.00328771	0.0125392	0	0.00114688	0.0027525	0.000841043	0.00779876	0	0.000382292	0.000764584	0	0.00129979	0.000382292	0	0.00321125	0	0.000382292	0	0	0	0	0.000229375	0	0	0	0	0.00206438
61295	L	0.0814249	0.57928	0.0559796	0.0245002	0.0438386	0.00974191	0.0272628	0.0125772	0.0173755	0.0214467	0.017739	0.0163577	0.0154853	0.0090876	0.012868	0.0181752	0.00676118	0.00210832	0.000581607	0.000363504	0	0.00334424	0.00501636	0	0	0.00247183	0.000508906	0.00101781	0.000363504	0.000145402	0.000727008	0.00116321	0.000581607	0.000581607	0.00109051	0.000508906	0.00123591	7.27008e-05	0.000290803	0.000290803	0.000218103	0.00196292	0.000145402	0.000218103	0.000508906	0	0.000145402	0.000654308
61334	M	0.108195	0.409838	0.131236	0.0550992	0.0190343	0.00941695	0	0.00410739	0.0788419	0.00961731	0.01112	0.00951713	0	0.0190343	0.00380685	0	0.00480866	0.014426	0.000400721	0	0.00110198	0.0292527	0.0276498	0	0.000200361	0.0192346	0.000901623	0.00480866	0	0.00160289	0.000601082	0	0.00380685	0.000801443	0	0.0015027	0.000701262	0	0.00370667	0	0	0.000500902	0.00370667	0.000801443	0	0.00200361	0.00120216	0
61342	L	0.102173	0.515729	0.0948746	0.0208036	0.0184548	0.0572939	0.000251657	0.0125828	0.0464726	0.00570422	0.0125828	0.00545256	0	0.0134217	0.00134217	0	0.00251657	0.00578811	0.000251657	0	0.000587199	0.0220619	0.0140928	0	0	0.0174482	0.000251657	0.00461371	0	0.000922741	0.0017616	0.00335542	0.00419428	0.000503313	0	0	0	0.00075497	0.00100663	0	0	0.0023488	0.00134217	0.000503313	0.00109051	0	0	0
61729	M	0.17443	0.488069	0.0959675	0.0157341	0.00937793	0.0169845	0	0.000833594	0.029801	0.0116703	0.021986	0.00729395	0.000416797	0.0123997	0.000937793	0.00114619	0.00520996	0.00781494	0.000312598	0	0	0.0259456	0.0184433	0	0	0.00989893	0.00114619	0.00802334	0	0.000416797	0.000520996	0.00281338	0.00718975	0.000520996	0	0.00489736	0.000937793	0.000520996	0.00343857	0	0	0.00270918	0.00239658	0.000312598	0.000104199	0.00666875	0.000104199	0
61737	M	0.170662	0.50074	0.0681661	0.0532702	0.00947026	0.0319621	0.00138108	0.0134162	0.0298905	0.0253527	0.00434053	0.00276216	0.00197297	0.00483378	0.00384729	0.0104567	0.00443918	0.00315675	9.86485e-05	0	0.000887837	0.00877972	0.0173621	0	0	0.00483378	0.00157838	0.00315675	0	0	0.00167702	0	0.00443918	0.00147973	0	0	0.00147973	0.000986485	0.00157838	0	0.000197297	0.00483378	0.00236756	0	0	0.00157838	0	0
61745	M	0.114666	0.481364	0.0984057	0.026502	0.050681	0.0327315	0.000211171	0.0124591	0.029036	0.0143596	0.00401225	0.00221729	0.00358991	0.0137261	0.0080245	0.00686306	0.00380108	0.00422342	0.000211171	0.000527927	0.000527927	0.0155211	0.0262908	0.000527927	0	0.00823567	0.00158378	0.00200612	0	0.00126703	0.000316756	0.00116144	0.00992503	0.00116144	0	0.00137261	0.00232288	0.000422342	0.00369549	0	0	0.00696864	0.00158378	0.000422342	0	0	0.000316756	0.00105585
62950	M	0.122332	0.683429	0.0387781	0.0079509	0.00767192	0.000627703	0	0.00244107	0.0534942	0.00341749	0.000418468	0.00683498	0	0.00906682	0.0026503	0	0.00320826	0.00306877	0	0	0	0.0115776	0.0207839	0	0	0.0053006	0.00139489	0.00474264	0	0.000627703	0.000836937	0.000139489	0.0020226	0.000767192	0	0	0	0.000348724	0.000836937	0	0	0	0.00188311	0.000209234	0	0.000488213	0.000418468	0
70093	M	0.105489	0.42929	0.192437	0.0109994	0.0901948	0.0113136	0	0	0.0342552	0	0.0138278	0.00303792	0	0.0129897	0.0026189	0	0.00303792	0.00858999	0.000628536	0.00104756	0	0.0150849	0.0131992	0	0	0.0112089	0.000104756	0.00230463	0.0123612	0.00429499	0.000733291	0.00178085	0.00471402	0.00209512	0	0.00303792	0.000209512	0	0.00209512	0	0	0.00146658	0.00052378	0.000628536	0.000314268	0	0.00125707	0
70107	L	0.136974	0.488884	0.120992	0.0203873	0.00911792	0.0230509	0	0.00573712	0.0493802	0.00809343	0.0211044	0.00204897	0	0.0173138	0.00112693	0	0.00850323	0.00389304	0.000307346	0.000204897	0	0.0114742	0.0188505	0	0	0.0135232	0.00225387	0.00471263	0	0.000512243	0	0.00215142	0.00993751	0.00225387	0	0.00256121	0.000614691	0	0.0033808	0	0	0.000614691	0.00286856	0.000102449	0	0.000819588	0.00102449	0
70249	H	0.0878187	0.609331	0.055949	0.0852514	0.00849858	0.00708215	0.00141643	0.00867564	0.0138102	0.0218661	0.00318697	0.0142528	0	0.0137217	0.00221317	0.00416076	0.0134561	0.00106232	0.000177054	0	0	0.00309844	0.0078789	8.85269e-05	0.0116856	0.000619688	0.00309844	0	0	0.00283286	0.000531161	0	0.000796742	0.000885269	0	0.00265581	0.000885269	8.85269e-05	0.00212465	0	0.000973796	0	0.000796742	0	0	0	0.0013279	0
70267	L	0.152182	0.580763	0.0616059	0.0132988	0.0154554	0.0189778	0.00380993	0.00769175	0.0196966	0.0208468	0.0467975	0.00783553	0	0.00625404	0.00733233	0	0.00373805	0.00158148	0	0	0	0.00366616	0.00503199	0.000215657	0.000718856	0.00230034	0.000503199	0.00136583	0	0.00265977	0.00186902	0.00323485	0.00316296	0	0	0.00172525	0	0.00064697	0.000287542	0.00222845	0	0	0	0.000287542	0.000143771	0	0.000215657	0
70376	M	0.0961538	0.720688	0.047611	0.00999661	0.000593019	0.0133853	0	0.00381227	0.0158421	0.00160962	0.00330396	0.00770925	0.00110132	0.00770925	0.00406642	0.0178753	0.00508302	0.00228736	0.000593019	0	0.00127076	0.00330396	0.00609963	0	0.00245679	0.00601491	0.00203321	0.000254151	0	0.000677736	0.000338868	0	0.00118604	0.000762453	0	0.00321925	0	0.000931887	0.00321925	0	0.000423585	0	0	0.000169434	0	0	0	0
70409	H	0.172541	0.30572	0.10057	0.0204728	0.0127691	0	0	0.00707049	0.112706	0.0049599	0.0977206	0.00643732	0	0.0161461	0.00158295	0	0.00474884	0.00633179	0.000422119	0	0.00126636	0.0186788	0.0441114	0.000316589	0.000527649	0.00707049	0.00126636	0.00939215	0	0.000633179	0.00295483	0.00379907	0.00327142	0.00464331	0	0.00411566	0.000738708	0	0.00401013	0	0	0.00643732	0.00021106	0.000316589	0.00021106	0.00485437	0.000738708	0
70443	M	0.162073	0.571276	0.0499508	0.011729	0.0211614	0.0284613	0	0.00229659	0.0492126	0.00524934	0.00647966	0.0104167	0	0.0122211	0.00188648	0	0.00410105	0.0082021	0.000410105	0	0.000656168	0.00902231	0.0176345	0	0	0.00328084	0.00139436	0.00442913	0.000328084	0.000738189	0.000902231	0.00475722	0.00082021	0.00188648	0	0.000328084	0	0.00295276	0.00082021	0.000492126	0	0	0.00164042	0.000738189	0.000738189	0	0	0
70451	M	0.0988895	0.520783	0.102062	0.0573242	0.018403	0.0105764	0	0.0237969	0.00846113	0.0359598	0.0212586	0.00423057	0	0.0167107	0.000951877	0.000317292	0.00729773	0.00401904	0	0.00941301	0.00243258	0.0137493	0.00571126	0	0	0.00317292	0.000211528	0.0026441	0	0.00126917	0.000846113	0.000951877	0.0082496	0.00105764	0	0.0014807	0.00116341	0.000740349	0.00423057	0	0	0.00222105	0.0014807	0.000211528	0.000211528	0.000211528	0.000846113	0
70490	H	0.123025	0.436029	0.106287	0.000836908	0.00324302	0.0146459	0	0	0.0683126	0	0.139554	0.00292918	0	0.0107752	0	0	0.00418454	0.0054399	0.000627681	0	0.00115075	0.0117167	0.018935	0	0.00167382	0.00481222	0.000627681	0.0023015	0	0	0.000941521	0.0148551	0.0031384	0.00334763	0	0	0.00115075	0.000523067	0.00219688	0	0	0.00146459	0.0031384	0.00146459	0.000627681	0.0015692	0.000418454	0
70515	M	0.0889115	0.445124	0.153925	0.0108733	0.0246914	0.0233322	0	0.00656926	0.0402084	0.0203874	0.0227659	0.00577642	0	0.0159701	0.000906105	0	0.00396421	0.0146109	0.000906105	0	0.000226526	0.0233322	0.0286556	0	0.000566316	0.0174425	0.000339789	0.00622947	0.00135916	0.00101937	0.00169895	0.00124589	0.00656926	0.00113263	0	0.00317137	0	0	0.00509684	0	0	0.00317137	0.00532337	0.00147242	0.000453052	0.00271831	0.000679579	0
70572	M	0.18255	0.563738	0.0650784	0.0087665	0.0176361	0.00391914	0.00474422	0.000309406	0.01908	0.0101073	0.0130982	0.0139233	0	0.0136139	0.0052599	0	0.00433168	0.00154703	0	0	0	0.00711634	0.0111386	0	0	0.00330033	0.00144389	0.00278465	0	0.00629125	0.000825083	0.00608498	0.00546617	0.00278465	0	0	0.000721947	0.00402228	0.00195957	0.00433168	0	0	0.00206271	0	0.000309406	0	0.00134076	0
70591	M	0.0972317	0.492517	0.127653	0.00596694	0.0371711	0.00215201	0	0.00136946	0.0783527	0.00723858	0	0.00821677	0	0.0169226	0.00322802	0	0.00303238	0.00635821	0.000880368	0.0015651	0	0.0179986	0.0394209	0	0.000489093	0.0173139	0.00146728	0.00430402	0	0.00586912	0.000684731	0	0.00762985	0.00410838	0	0.000489093	0	0.00195637	0.000978186	0	0	0.00107601	0.00117382	0.000195637	0	0	0.000978186	0
70600	L	0.0845415	0.698777	0.059214	0.00340611	0.00148472	0.0028821	0.00620087	0.00165939	0.0266376	0.0113537	0	0.0154585	0.02131	0.00812227	0.00227074	0.0107424	0.00751092	0.00270742	0	0	0	0.00375546	0.0107424	0	0	0.0069869	0.00262009	0.00165939	0	0	0	0	0	0.000436681	8.73362e-05	0	0.000349345	0.000524017	0.000524017	0.00157205	0	0	0	0	0	0.00445415	0	0
70738	L	0.126719	0.444092	0.11547	0.0298048	0.0324969	0.00759542	0	0.00432651	0.0658591	0.00961446	0.0167292	0.00903759	0	0.0114412	0.00153831	0.000961446	0.00701856	0.0123065	0	0.0206711	0.00326892	0.0157677	0.0149024	0	0.000673012	0.00922988	0.00365349	0.00692241	0	0.000576868	0.000288434	0.0017306	0.00894145	0.00307663	0	0.00423036	0	0.000961446	0.00240362	0	0	0	0.000865301	0.00115374	0	0	0.00163446	0
70746	M	0.122069	0.528904	0.0638066	0.00708962	0.0259044	0.0463552	9.08926e-05	0.00145428	0.0679876	0.00136339	0.0195419	0.0132703	0	0.0139975	0.00218142	0.000181785	0.0106344	0.00472641	0.000181785	0.0073623	0	0.01018	0.0193601	0	0.000727141	0.00399927	0.00254499	0.00381749	0.00209053	0.00136339	0.000272678	0.000454463	0.00199964	0.0037266	0	0.00036357	0	0.00299945	0.00154517	0	0	0	0.0011816	0.000454463	0.000272678	0	0.000908926	0
70828	L	0.0919552	0.44858	0.130106	0.0629276	0.0286129	0.0086046	0	0.0151358	0.0419863	0.0176239	0.00362845	0.00228074	0	0.0146175	0.00393946	0	0.00217707	0.0086046	0.000725689	0.0118184	0.000829359	0.0163798	0.0324487	0	0	0.00808625	0.00020734	0.00539084	0.00393946	0.00238441	0.00031101	0.00134771	0.0102633	0.00300643	0	0.00155505	0.00196973	0.000829359	0.00549451	0	0	0.00196973	0.00259175	0.00041468	0.00010367	0.00145138	0.00031101	0
70902	L	0.131176	0.39606	0.134588	0.00462199	0.0169473	0.0761527	0	0.00132057	0.0414878	0.00286123	0.0247606	0.00275118	0	0.0247606	0.00198085	0	0.00363156	0.0100143	0.000550237	0.00770331	0.00121052	0.0275118	0.0189281	0.000330142	0.000550237	0.0119952	0.000440189	0.00671289	0	0.00385166	0.00121052	0.00165071	0.00792341	0.00264114	0	0.000550237	0.00165071	0.000440189	0.00462199	0	0	0.00682293	0.00473203	0.00176076	0.000110047	0.00341147	0.000660284	0
71072	L	0.0921413	0.725057	0.053996	0.0104437	0.00199985	0.000666617	7.40686e-05	0.00266647	0.0368121	0.00511073	0	0.0114066	0	0.00718465	0.0014073	0.00281461	0.00296274	0.00244426	0	0	0	0.0049626	0.00962892	0	0.000222206	0.00844382	0.000666617	0.00244426	0	0.000962892	0.000148137	0	0.00318495	0	0	0.000888823	0	0	0.00251833	0	0	0	0.000666617	0	0	0.00540701	0.000296274	0
71200	M	0.137803	0.559686	0.105815	0.000105921	0.000423684	0.0480881	0	0	0.0368605	0.00127105	0.0219256	0.00614342	0	0.0140875	0.000741447	0	0.00434276	0.00741447	0	0.000105921	0.000423684	0.0124987	0.00815592	0	0	0.00105921	0.00127105	0.00561381	0.000317763	0.000635526	0	0.00243618	0.00275395	0.00211842	0	0	0.00105921	0.00233026	0.00349539	0	0	0.000211842	0.00222434	0.000847368	0	0.000635526	0.00211842	0
71225	L	0.133328	0.512142	0.0808686	0.0148661	0.014477	0.00451432	0.0284869	0.00529265	0.00770548	0.0160336	0.00210149	0.0109745	0.00902864	0.00731631	0.00326899	0.0347914	0.00684932	0.000466999	0.000622665	0	0.0235056	0.00101183	0.00887298	0	0.044754	0.00334682	0.000155666	0.000389166	0	0	0	0	0	0	0.000700498	0.00459215	0.00249066	0	0	0.00459215	0.00202366	0	0	0	0	0	0	0.00653798
71282	M	0.153087	0.524156	0.105732	0.000575153	0.0320169	0.00766871	0.000191718	0.000383436	0.029237	0.00086273	0.0290452	0.0032592	0	0.0212807	0.000575153	0	0.00172546	0.00440951	0.000383436	0.000958589	0	0.00460123	0.0167753	0	0	0.00498466	0.00143788	0.00393021	0.00757285	0.00383436	0	0.00881902	0.00364264	0.00450537	0	0.000671012	0.000191718	0.000479294	0.000575153	0	0	0.00153374	0.00795629	0.000671012	0.000958589	0	0.00239647	0
71299	M	0.102169	0.668066	0.0601819	0.000388772	0.0282249	0.0243371	0	0	0.0390327	0.00155509	0.00194386	0.00583158	0	0.0153176	0.000933053	0	0.00178835	0.00124407	0	0.00365446	0	0.00497628	0.0142291	0	0	0.00482078	0.00202162	0.00311018	0	0.0034212	0	0.000544281	0.00155509	0.00233263	0	0	0.00101081	0.00108856	0.000622036	0	0	0	0.00155509	0	0.00108856	7.77545e-05	0.00116632	0
71343	L	0.0967681	0.412513	0.109959	0.0265712	0.04372	0.00687836	0	0.0106473	0.0824461	0.0168661	0.0254405	0.0070668	0	0.00668991	0.00574767	0.00348629	0.00376896	0.00866861	0.000376896	0	0	0.0178083	0.0408932	0.000282672	0	0.024404	0.000565344	0.00650146	0	0.000376896	0.00150759	9.42241e-05	0.00593612	0.00188448	0	0.00113069	0.00179026	0	0.000848017	0	0	0.0112127	0.00103646	0.000848017	0.00122491	0.00386319	0	0
72261	M	0.0718353	0.452149	0.0969503	0.0564699	0.0911005	0.0294829	0.00811169	0.0303408	0.0140395	0.0224631	0.0159894	0.0103736	0	0.00982763	0.00428984	0.000701973	0.00740972	0.00686374	0	0	0.000233991	0.00998362	0.0113876	0.000155994	0	0.0103736	0.000389985	0.000701973	0	0.000623976	0.0027299	0.00101396	0.00499181	0.00116996	0.00280789	0.00670775	0.000545979	0.00163794	7.7997e-05	0	0	0.0078777	0.000389985	0.000155994	0.000155994	0.00077997	0	0.000389985
80094	M	0.0909306	0.661852	0.0524114	0.0274686	0.0172863	0.0162602	0.000236798	0.0045781	0.0239956	0.00749862	0.00268372	0.0323625	0.00260478	0.00615676	0.00544637	0.00055253	0.0052885	0.00442024	7.89328e-05	0.00165759	0	0.0048149	0.00560423	0	0	0.00655142	0.00205225	0.00110506	0	0.00292051	0.00157866	0.000315731	0.00173652	0.000473597	0.000394664	0.000868261	0	0.00213119	0.000473597	0.00134186	0	0.00055253	0.00110506	0.000394664	0	0	0	0
80099	H	0.0938124	0.604009	0.139807	0.00225636	0.0183112	0.00807081	0.000260349	0.00199601	0.024386	0.00216957	0.00234314	0.0040788	0	0.0169227	0.000260349	0	0.011976	0.00668229	0.000781047	0	0	0.00624837	0.0147531	0	0.00182244	0.0177037	0.00164888	0.00164888	0.000607481	0.00121496	0.000347132	0.00112818	0.00347132	0.000954613	0	0.000173566	0	0	0.000520698	0	0	0.00086783	0.00338454	0.000781047	0.000260349	0	0.00164888	0
80246	H	0.12332	0.570751	0.135968	0.00017567	0.000527009	0.00193237	0	0.000702679	0.0562143	0.00228371	0	0.0140536	0	0.0133509	0.000966184	0.0020202	0.0216074	0.00281072	8.78349e-05	0.000263505	0.000439174	0.00720246	0.0112429	0.000263505	0.00237154	0.0113307	0.00289855	0.00324989	0	0.000527009	0.000527009	0	0.00351339	0.00149319	0	0.00333773	0	0.000614844	0.000263505	0	0	0	0.000263505	8.78349e-05	0	0	0.00017567	0
80276	L	0.0915863	0.629638	0.080485	0.00891031	0.0115396	0.0140228	0.00591586	0.00204499	0.047473	0.00153374	0.0451358	0.00482033	0	0.00883728	0.00343266	0.000438212	0.00335963	0.00262927	0.000292141	0	0	0.0059889	0.00525855	0	0	0.00489337	0.000511247	0.000876424	0	0.000219106	0.000730353	0.00562372	0.00314052	0.00094946	0.000657318	0.00131464	7.30353e-05	0.000438212	0.0012416	0.000146071	0	0.0012416	0	0.000219106	0.00102249	0	0.00094946	0
80311	H	0.142287	0.66851	0.0529832	0.012286	0.003609	0.00514474	0.000767872	0.00184289	0.0431544	0.00414651	0.000844659	0.00906089	0.00138217	0.00645013	0.00199647	0.00245719	0.00261077	0.00153574	0.000307149	0	0	0.00284113	0.0158182	0.000153574	0	0.00506796	0.000614298	0.00291791	0	0.000153574	0.000153574	0.000307149	0.0029947	0.00145896	0	0.000153574	0.000153574	0.000307149	0.000921447	7.67872e-05	0	0	0.000614298	0.000307149	0	0.000307149	0.00107502	0
80333	L	0.146954	0.608037	0.0752115	0.00888325	0.00465313	0.0036379	0.0171743	0.00186125	0.0565144	0.00321489	0.00118443	0.0037225	0	0.00609137	0.00135364	0.000846024	0.00236887	0.00169205	0.000676819	0	0	0.00186125	0.0178511	0	0	0.00820643	0.00101523	0.00236887	0.00135364	0.00549915	0.000507614	0.000253807	0.00752961	0.000338409	0	0.000423012	0	0.000846024	0	0	0	0.00194585	0.00118443	0.000169205	0	0	0.000338409	0
80418	M	0.163421	0.484453	0.102151	0.0475074	0.00835967	0.00438373	0	0.00316036	0.0470996	0.00071363	0.0140687	0.00417983	0	0.0111122	0.00132531	0.000203894	0.00652462	0.00428178	0	0	0	0.0117239	0.0259965	0	0.00326231	0.00438373	0.00132531	0.00815578	0	0.00152921	0.000305842	0.00530125	0.00509736	0.0036701	0	0.0133551	0	0.00132531	0.00142726	0	0	0.000611683	0.000611683	0	0.000203894	0.00152921	0.00214089	0
80460	H	0.155729	0.353045	0.169739	0.000737354	0.00147471	0.002507	0	0	0.0609055	0.00221206	0.0101755	0.00117977	0	0.045716	0	0	0.00191712	0.0107654	0.00206459	0.0489603	0	0.0274296	0.0188763	0	0.000589883	0.00294942	0.00117977	0.00634125	0	0.00368677	0.000737354	0.000884825	0.00929067	0.00176965	0	0.00176965	0.00368677	0	0.0151895	0	0	0.00147471	0.00516148	0.00309689	0	0	0.00206459	0
80511	L	0.0553874	0.75901	0.0454837	0.0111875	0	0.00935351	0.00467675	0.00825309	0.00559376	0.0104539	0.00100871	0.0143054	0.0147639	0.00706098	0.00357634	0.0114626	0.00614397	0.00174232	0	0	0	0.000917011	0.00238423	0	0	0.0131133	0.00128381	0.000183402	0	0.000825309	0	0	0.000458505	0	0	0.00183402	0.000183402	0	0	0	0.00339294	0	0	0	0.000366804	0	0.000275103	0.00201742
80739	M	0.092068	0.398843	0.139991	0.0437913	0.062441	0.0139282	0	0.00472144	0.0347025	0.0046034	0.00188857	0.0187677	0	0.0151086	0.00129839	0.000354108	0.00200661	0.00802644	0.000708215	0.00389518	0.000826251	0.0133381	0.0075543	0	0.00153447	0.000826251	0.0029509	0.00141643	0.0911237	0.00814448	0	0	0.00259679	0.00283286	0	0.000826251	0	0.00188857	0.003305	0	0	0	0.00365911	0.000472144	0.00283286	0	0.00200661	0
80791	M	0.139053	0.4214	0.136578	0.00188546	0.00153193	0.101697	0	0	0.0334669	0	0.0267499	0.00365308	0	0.0185011	0.000589206	0	0.00388876	0.00848456	0	0.00247466	0	0.0202687	0.0168513	0	0.00907377	0.0065991	0.000707047	0.00765967	0.000707047	0.000353523	0.00141409	0.000589206	0.0108414	0.00259251	0	0.00377092	0.00282819	0.000942729	0.00424228	0	0	0.00106057	0.00188546	0.000824888	0.000353523	0.00176762	0.00212114	0
80820	M	0.164249	0.578931	0.113941	0.0130894	0.0060716	0.00954108	0	0.000630815	0.0209746	0.0155338	0.00307522	0.00686012	0.000867371	0.00638701	0.000946223	0.000946223	0.00331178	0.00346948	0	0	0	0.00496767	0.0115124	0.000157704	0	0.0062293	0.00173474	0.0019713	0	0.000709667	0.000473111	0.00118278	0.00181359	0.000946223	0	0.00520423	0.00134048	0.000630815	0.00520423	0	0	0	0.00157704	0.000157704	0.000236556	0.00157704	0.000236556	0
80883	M	0.124502	0.566611	0.0643688	0.00473422	0.00299003	0.080814	0	0	0.0619601	0.000249169	0.020598	0.00232558	0	0.0089701	0.000249169	0	0.00340532	0.00282392	0.000166113	8.30565e-05	0	0.00340532	0.0224252	0	0	0.0105482	0.00232558	0.00274086	0	0.000249169	0	0.00182724	0.00174419	0.00116279	0	0.00224252	0	0.000913621	0	0	0	0.000498339	0.000415282	0.000332226	0	0.000830565	0.000166113	0
80903	H	0.127654	0.337353	0.153211	0.00969856	0.0124509	0.0311927	0	0.000917431	0.103539	0.0131062	0.0266055	0.00602883	0	0.0271298	0.00183486	0	0.00642202	0.0108781	0.000655308	0	0.00209699	0.0242464	0.0325033	0	0	0.0110092	0.00144168	0.00419397	0.000655308	0.00078637	0.000262123	0.000655308	0.0134993	0.00314548	0	0.00655308	0.0017038	0.00117955	0.00419397	0	0	0.00235911	0.00484928	0.000655308	0	0.000131062	0.00104849	0
80910	H	0.179056	0.59666	0.0426766	0.000347907	0.00197147	0.00208744	0	0	0.0552012	0	0.000347907	0.00266729	0	0.0139163	0.000231938	0	0.00881364	0.00324713	0.000463876	0	0	0.0118288	0.026209	0	0.00614635	0.0102053	0.00208744	0.00904558	0.00115969	0.00255132	0.000463876	0	0.00173953	0.00139163	0	0.0015076	0	0.00115969	0.00173953	0	0	0	0.00776992	0.000347907	0	0	0.0018555	0
80951	H	0.110399	0.58919	0.0553737	0.00801003	0.0013234	0.0241694	0	0.00139305	0.0628265	0.00257714	0.0481995	0.00515428	0	0.00299505	0	0	0.00250749	0.00334332	0	0	0.000975134	0.00801003	0.0245177	0	0.00250749	0.0156021	0.000557219	0.00160201	0	0.000208957	0.00125374	0.00355227	0.000905482	0.000835829	0	0.00104479	0	0.000696524	0.00111444	0	0	0.00947273	0.000626872	0	0	0.00390054	0	0
80967	H	0.0844369	0.582512	0.0927961	0.00262985	0.0168122	0.0478069	0	0	0.0571053	0.000751385	0.00995586	0.00206631	0	0.0185029	0.000469616	0	0.00450831	0.00873485	0	0	0.00150277	0.0130553	0.015873	0	0	0.00854701	0.00178454	0.0052597	0	0.00187846	0.00103315	0.000563539	0.00601108	0.00309946	0	0.00112708	0	0	0.0028177	0	0	0.000187846	0.00338123	0.000187846	0	0	0.000845309	0
81012	L	0.0801373	0.6067	0.0724519	0.0140278	0.00955081	0.00589464	0.0111177	0.0194747	0.0424563	0.0133562	0.000671542	0.0193255	0.00582003	0.00723773	0.00776004	0.0153708	0.0238024	0.00261155	0.000373079	0	0.00194001	0.00126847	0.0145501	7.46157e-05	0.00111924	0.00373079	0.00104462	0.000298463	0	0	0.00171616	0	0.00052231	0.000223847	0.000373079	0.0023877	0.000596926	0	0	0.00313386	0.00134308	0	0.00052231	0	0.00052231	0	0	0.00194001
81088	L	0.0845866	0.763468	0.0365036	0.00275365	0.0043776	0.00374215	0.00402457	0.00296547	0.0168043	0.00444821	0	0.0294429	0.0118619	0.00423639	0.000917885	0.00289487	0.00402457	0.0011297	0.000141213	0	0	0.00190638	0.00734308	0	0	0.00458942	0.0010591	0.00148274	0	0.00141213	0	0	0.000494246	0.000423639	0.0010591	0	0	0	0	0	0.000141213	0	0	0	0	0	0	0
81257	L	0.12354	0.6972	0.04981	0.0152666	0.0109751	0.00253271	0.00218095	0.0067539	0.0120304	0.00823132	0.013156	0.0154073	0	0.00196989	0.00112565	0	0.00471366	0.00316589	0.000633179	0	0	0.00246236	0.00879415	0	0.000562825	0.00351766	0.000422119	0.000633179	0	0	0.00133671	0.000562825	0	0.000351766	0	0.00633179	0.000351766	0.00168848	0	0.00154777	0	0	0.000351766	0.000140706	0	0	0.000773885	0
81270	L	0.168809	0.487202	0.0885625	0.0137164	0.00907225	0.00464413	0	0.0160925	0.0886705	0.0109083	0.00248407	0.00453613	0.000216006	0.0158764	0.00172805	0.0034561	0.00766821	0.00572416	0	0	0.000756021	0.00745221	0.0204126	0	0.000216006	0.00788422	0.00140404	0.0137164	0	0.00172805	0	0.00172805	0.0036721	0.000648018	0	0.00129604	0	0	0.000648018	0	0	0	0	0	0.000324009	0.00529215	0.00108003	0
81336	M	0.0670939	0.564132	0.0936984	0.00757355	0.00602	0.0253423	0	0.000485484	0.0535003	0.00339839	0.0233032	0.00854452	0	0.0134965	0	0	0.00466065	0.00757355	0	0.0454413	0	0.00941839	0.020099	0.000194194	0	0.0132052	0.00165065	0.00650549	0	0	0.000194194	0.000776774	0.00359258	0.00116516	0	0.00262161	0	0.00029129	0.00534032	0	0	0	0.00252452	0	0	0.000582581	0.000776774	0
81458	L	0.103307	0.522812	0.0464001	0.021014	0.0402651	0.0280657	0.0445667	0.012411	0.056202	0.0129046	0.0148085	0.0115648	0	0.00472463	0.0246104	0.000775686	0.00747479	0.00317326	0.000141034	0	0.000352584	0.00550032	0.0100134	7.05169e-05	0	0.00310274	0.000987236	0	0	0.00105775	0.00578238	0.00105775	0.00190396	0.000211551	0.00204499	0.00275016	0.000705169	0.00133982	0.000211551	0.00296171	0	0.000423101	0.000211551	0	7.05169e-05	0	0.00091672	0
81579	L	0.126563	0.549319	0.103918	0.00944707	0	0.00222284	0.00291748	0.0040289	0.023062	0.00986385	0	0.0194498	0.0437622	0.0104196	0.0070853	0.00694637	0.0205613	0.00263962	0.000694637	0	0	0.0040289	0.00903029	0	0.00666852	0.00458461	0.00388997	0.00889136	0	0.00222284	0.00055571	0	0.00277855	0	0.000972492	0.00388997	0.00138927	0	0.000416782	0	0.000277855	0.000138927	0.00111142	0	0	0	0.000694637	0.000972492
90095	M	0.097442	0.566456	0.0437104	0.0565665	0.061577	0.0793117	6.59283e-05	0.00850475	0.00382384	0.00843882	0.00039557	0.0282832	0	0.00705432	0.00580169	0.000329641	0.00270306	0.00243935	0.000197785	0	0	0.00613133	0.00178006	0	0	0.00362605	0.00118671	0.000329641	0	0.00105485	0.000593354	0.000131857	0.00309863	0.000527426	0	0	0.000593354	0.00151635	0.000527426	0.00243935	0	0	0.000659283	0	0.000197785	0	0.000131857	0
90277	L	0.0839079	0.737038	0.0356453	0.00544677	0.00241313	0.0111693	0	0.00151682	0.0378516	0.00158577	0.0253034	0.00344732	0	0.00661886	0.000896304	0.000137893	0.00158577	0.00117209	0	0	0	0.00461942	0.0111004	0	0	0.00751517	0.000827358	0.00358522	0	0.000275786	0.000275786	0.00344732	0.00124104	0.000413679	0	0.000137893	0.000758411	0.0010342	0.000206839	0	0	0.000620518	0.00165472	0.000206839	0.000206839	0	0	0
90331	L	0.0657666	0.601769	0.0889784	0.0249487	0.0397916	0.0368704	0.000552661	0.0155535	0.00600032	0.00655298	0.0318175	0.00434233	0.000157903	0.00663193	0.00205274	0.000552661	0.00773725	0.0052108	0	0.00426338	0	0.00639507	0.00497395	0	0	0.00852676	0.00213169	0.00150008	0	0.000947418	0.00205274	0.00157903	0.00576346	0.000710564	0	0.00134218	0	0.00142113	0	0	0	0.00323701	0.00165798	0.000473709	0.000552661	0.00205274	0.00102637	0.00102637
90445	M	0.131553	0.496244	0.117195	0.0175292	0.0449917	0.0601002	0	0.00175292	0.0267112	0.00701169	0.0310518	0.0042571	0	0.015192	0.000834725	0	0.00409015	0.00342237	0.000250417	0	0	0.00383973	0.00659432	0	0	0.00642738	0.00191987	0.00217028	0.000500835	0.00133556	0.00225376	0.00100167	0.00300501	0.000918197	0	0.00108514	0	0.00125209	0.00100167	0	0	0.000751252	0.00116861	0.000500835	0	0.00033389	0	0
90492	M	0.0844536	0.566266	0.101139	0.0451526	0.0211925	0.000474458	0	0.00513997	0.0508461	0.00506089	0.0162107	0.00419105	0	0.00830302	0.00616796	0.000790764	0.0043492	0.00442828	0	0.00680057	0.000948917	0.00474458	0.0193737	0	0	0.0145501	0.000237229	0	0	0.000474458	0.000948917	0.00205599	0.00529812	0.00229322	0	0.00474458	0.000948917	0.00158153	0.000395382	0	0	0	7.90764e-05	0.00086984	0.000395382	0.00363751	0	0
90504	H	0.157723	0.340171	0.145361	0.00366798	0.00489064	0.00502649	0	0	0.0850428	0	0.0133134	0.00244532	0	0.0536612	0.00149436	0	0.00489064	0.018204	0.000679256	0.000271702	0.000543404	0.0369515	0.0327401	0	0.000679256	0.0156229	0.00421138	0.00652085	0.016438	0.00326043	0	0.000679256	0.00692841	0.00828692	0	0.00393968	0.000950958	0.000815107	0.00393968	0	0	0.00190192	0.00543404	0.000950958	0	0.000271702	0.000950958	0
90517	L	0.124017	0.361276	0.111626	0.0232734	0.0122832	0.0338326	0	0.00334016	0.0524728	0.0137916	0.00786553	0.00237043	0	0.0289839	0.000861976	0	0.00484862	0.0071113	0.000323241	0.10139	0.000107747	0.0254283	0.0161621	0	0	0.0140071	0.00118522	0.00377115	0	0.00387889	0.000538735	0.000969723	0.00646482	0.00226269	0	0.0034479	0.00172395	0.000646482	0.008943	0	0	0.00323241	0.00474087	0.00140071	0.000107747	0.00430988	0.000969723	0
90566	M	0.126997	0.53208	0.0767805	0.026476	0.0588651	0.0013238	0.00211808	0.0164151	0.0265643	0.00741329	0.0156209	0.0111199	0	0.00997264	0.00653076	0.00150031	0.0064425	0.0037949	0	0	0	0.0142088	0.00988439	0	0.000794281	0.00432442	0.000882535	0.0011473	0	0.0051187	0.000970788	0.00361839	0.00503045	0.00317712	0.000353014	0.0051187	0	0.00158856	0.000882535	0	0	0	0.00167682	0	0.0013238	0	0	0.000529521
90701	H	0.129254	0.59051	0.0560792	0.0181339	0.0184534	0.0126218	0	0.00710976	0.0674229	0.00383448	0.00511264	0.0206103	0	0.00782873	0.00295574	0.00015977	0.00383448	0.00447356	0	0	0	0.00846781	0.0146988	0	0	0.00511264	0.00295574	0.00279597	0	0.00111839	0.00063908	0.00095862	0.0010385	0	0	0.00063908	0	0.00455344	0.0015977	0.00095862	0	0.00063908	7.9885e-05	0.00015977	0	0	0	0
90719	M	0.0751392	0.605131	0.0585228	0.00146079	0.017712	0.0330503	0	0	0.0545969	0.000273898	0.0349676	0.00356067	0	0.0111385	0	0	0.00748653	0.00693874	0	0.00967771	0	0.0108646	0.0192641	0	0	0.00511275	0.00264768	0.00456496	0.000365197	0.00511275	0.000639094	0.00620834	0.00529535	0.00301287	0	0.000730393	0	0.000639094	0.000912992	0	0	0.000456496	0.00712134	0.000821693	0.000456496	0.000182598	0.00146079	0
90730	M	0.116636	0.68606	0.0378929	0.000687711	0.0224194	0.00364487	0.000481397	0.00158173	0.0650574	0.00165051	0	0.0110034	0	0.00653325	0.000962795	0	0.000825253	0.00316347	0	0	0	0.00887147	0.0088027	0	6.87711e-05	0.00605185	0.00130665	0.00206313	0.00254453	0.00378241	6.87711e-05	0.000206313	0.000412626	0.00158173	0	0	0	0.00178805	0	0	0	0.000343855	0.000756482	0.000206313	0	0	0.00103157	0
90731	M	0.141269	0.519195	0.0667135	0	0.0019897	0.0186096	0	0	0.0605103	0.00140449	0.0497425	0.00585206	0	0.0286751	0.000234082	0	0.00468165	0.00550094	0	0.000468165	0	0.0138109	0.0146301	0	0.000702247	0.00433052	0.00561798	0.00608614	0.00842697	0.00620318	0	0.00117041	0.0101826	0.00175562	0	0.00374532	0.00280899	0.00222378	0.00421348	0	0	0	0.00362828	0.000585206	0.00093633	0.000585206	0.000702247	0
90795	M	0.0996385	0.450021	0.151957	0.0473203	0.0310506	0.00308379	0	0.00138239	0.0434921	0.00818801	0.00265844	0.00382816	0	0.0180774	0.00255211	0	0.00680561	0.00744364	0.000531689	0.000212675	0.0039345	0.0303063	0.0193535	0	0	0.0147809	0.000531689	0.00489154	0	0.00116972	0.00095704	0.000425351	0.0113781	0.00244577	0	0.00425351	0.00106338	0	0.00584858	0	0	0.00255211	0.00329647	0.00148873	0	0.00510421	0.00148873	0
90820	H	0.0944605	0.58634	0.102713	0.0110614	0.00877886	0.055219	8.77886e-05	0	0.0368712	0	0.00711088	0.0110614	0	0.0104468	0.00184356	0	0.00254587	0.00377491	0.000438943	0.000263366	0	0.00939338	0.00992011	0	0.00272145	0.00658415	0.00131683	0.00166798	0.00131683	0.00280924	0.00114125	0.00649636	0.00842771	0.00254587	0	0.000175577	0	0.0022825	0.00114125	0	0	0	0.000438943	0.000790097	0	0	0.00122904	0
90904	M	0.126316	0.488707	0.164435	0.000306592	0.0109351	0.0248339	0	0.000306592	0.0308636	0	0.0249361	0.00981094	0	0.0137966	0	0	0.00112417	0.01349	0.000715381	0.0101175	0.000613183	0.0198263	0.0114461	0	0	0.0073582	0.00112417	0.00419009	0.00173735	0.00143076	0	0.00449668	0.00776699	0.00296372	0	0.00224834	0.00143076	0.00204394	0.00245273	0	0	0.00122637	0.00235054	0.000510986	0	0	0.000613183	0
90990	M	0.111565	0.632988	0.0565576	0.00310128	0.0482331	0.047825	0	0	0.0118338	0	0.00179548	0.00546805	0	0.00742675	0.00408063	0	0.00726353	0.00146903	0	0	0	0.00620256	0.013058	0	0.01265	0.00326451	0.00285644	0.00277483	0	0	0.000652901	0	0.00163225	0.00155064	0	0.00301967	0	0.000897739	0.000489676	0	0	0.00285644	0.000244838	0	0	0	0.000489676	0
91059	L	0.100355	0.602048	0.0958949	0.0223011	0.00536879	0.00470802	0	0.0118113	0.0560833	0.00974643	0.00421244	0.00189973	0	0.0122243	0.000743372	0	0.00586438	0.00454283	0	0	0.00346907	0.00710333	0.0206492	0	0	0.0113158	0.00206492	0	0	0.00322128	0	0	0.00289089	0.000495581	8.25968e-05	0.00132155	0	0	0	0	0	0	0.00115636	0	0	0	0.000908565	0.000660775
91064	L	0.242905	0.455835	0.0680323	0.00216125	0.00140951	0.00112761	0.0310092	0.00394663	0.0712272	0.00855102	9.39673e-05	0.0251832	0	0.0125916	0.00347679	0.00958466	0.00732945	0.00150348	0.00103364	0	0	0.00845706	0.0112761	0	0	0.00836309	0.00244315	0.00253712	0	0.00507423	0.000657771	0	0.000563804	0.00178538	0.000469836	0.00234918	0.00112761	0.000845706	0.00122157	0	0	0	0.00150348	0	9.39673e-05	0	0	0
91074	M	0.12514	0.496644	0.17212	0.0060123	0.00433445	0.0033557	0	0.000559284	0.0260067	0.00363535	0.00237696	0.00349553	0	0.0279642	0.000139821	0	0.00908837	0.00755034	0.000139821	0	0.000139821	0.0244687	0.0201342	0	0.000279642	0.00838926	0.00181767	0.00209732	0.000279642	0.00363535	0	0.00111857	0.0162192	0.00782998	0	0.000978747	0	0	0.00838926	0	0	0.00111857	0.00545302	0.00181767	0	0.00167785	0.00153803	0
91075	M	0.0968873	0.629297	0.0631948	0.00145374	0.000598598	0.00786728	0	0	0.0590901	0.000513084	0.0190696	0.00222336	0	0.0122285	0.000598598	0	0.00752523	0.00478878	0	0.000256542	0	0.033436	0.0228322	0	8.55139e-05	0.00393364	0.00282196	0.00265093	0	0	0	0.00290747	0.00555841	0.000940653	0	0.00188131	0	0.000940653	0.00188131	0	0	0.000513084	0.00487429	0.000513084	0.00042757	0.00136822	0.00128271	0
91100	H	0.108897	0.508704	0.125242	0.00222437	0.00309478	0.00551257	0	0.000483559	0.0518375	0.0016441	0.0423598	0.000773694	0	0.0254352	0	0	0.00560928	0.00483559	0	0	0	0.0172147	0.0288201	0	0	0.00783366	0.00135397	0.00841393	0	0.00773694	0.000580271	0.00338491	0.00996132	0.00212766	0	0.00193424	0	0	0.00290135	0	0	0	0.00125725	0.000193424	0.00125725	0.000870406	0.00222437	0
91219	M	0.0872315	0.690825	0.0640434	0.00682594	0.00210801	0.00210801	0.000100381	0.00451717	0.0081309	0.00903433	0	0.0126481	0.0171652	0.0142542	0.00562136	0.00692632	0.00682594	0.00210801	0.00130496	0.00562136	0	0.00471793	0.00391488	0.000100381	0.0220839	0.00190725	0.0011042	0.00180687	0	0.00341297	0.00200763	0	0.00301144	0.000401526	0	0.000602289	0.000401526	0.000100381	0.0016061	0	0	0.000200763	0.000200763	0	0.00070267	0	0	0
91292	M	0.134572	0.563752	0.0638876	0.00154055	0.0572723	0.0119619	0	0.00108745	0.0248301	0.00108745	0.018396	0.00598097	0	0.010512	0.00190304	0	0.00371545	0.00308111	0.000271862	0.0366108	0.000724966	0.00888083	0.0103308	0	0	0.00860897	0.00271862	0.00326235	0	0.000271862	0.000815587	0.00761214	0.00335297	0.00108745	0	9.06208e-05	0.000181242	0.000634345	0.000543725	0	0	0.000543725	0.00163117	0.000543725	0	0.000271862	0.00126869	0
91329	M	0.0714342	0.557859	0.109459	0.0298881	0.0482748	0.00954542	0	0.0079806	0.0346608	0.0138487	0.00993662	0.00735467	0	0.0142399	0.00258196	0.000469447	0.00477271	0.00891949	0.000312965	0.00555512	0	0.0123621	0.0111885	0.000234723	0.000156482	0.010719	0.000860653	0.00187779	0	0.000625929	0.00430326	0.00101713	0.0043815	0.00070417	0	0.00101713	0.00109538	0	0.00297316	0	0	0.00375557	0.0026602	0	0	0.000547688	7.82411e-05	0
91355	L	0.105259	0.513777	0.0716566	0.00890457	0.00924059	0.094506	0	0.0121808	0.0556956	0.0295699	0.00218414	0.0031922	0	0.0120968	0.00201613	0	0.00168011	0.00537634	0.000252016	0	0	0.0124328	0.0170531	0.000168011	0.000168011	0.0138609	0.00226815	0.00184812	0.000252016	0.00210013	0.0015121	0	0.00764449	0.00100806	0	0.000588038	0.000672043	0.00117608	0.00352823	0	0	0.000168011	0.00235215	0.000252016	8.40054e-05	0	0.00109207	0
91483	H	0.12844	0.557341	0.0828255	0.00600185	0.0154201	0.00655586	0	0	0.0674977	0.00203139	0.0284395	0.00387812	0	0.0204063	0	0	0.00406279	0.00747922	0	0	9.23361e-05	0.00212373	0.023638	0.000277008	0	0.00461681	0.00110803	0.00590951	0.000184672	0.00360111	0.000277008	0.00517082	0.0033241	0.00193906	0	0.00323176	0.000184672	0.00129271	0.000554017	0	0	0.00129271	0.00470914	0.000461681	0	0	0.000554017	0
91756	M	0.106589	0.391473	0.267829	0.00452196	0.0158915	0.0213178	0	0.00904393	0.0107235	0.00232558	0.0189922	0.00310078	0	0.0218346	0.00103359	0.000129199	0.00258398	0.0130491	0	0	0.000129199	0.0351421	0.0149871	0	0	0.00697674	0.000387597	0.00155039	0	0.00503876	0.00129199	0.000775194	0.00852713	0.00103359	0	0.000904393	0.000516796	0.00116279	0.0108527	0	0	0.00142119	0.00400517	0.00193798	0.000129199	0.00258398	0.000775194	0
92937	H	0.133728	0.623561	0.0654115	0.00150619	0.00979021	0.0107585	0	0	0.0426036	0	0.00204411	0.00516407	0	0.0242066	0	0	0.00301237	0.00484131	0.00107585	0.000860678	0	0.0118343	0.0135557	0	0.000107585	0.00215169	0.00129102	0.00430339	0.00107585	0.00623991	0	0.00258203	0.0091447	0.00322754	0	0	0	0	0.00182894	0	0	0	0.00849919	0.000322754	0	0	0.000860678	0
[truncated: 45 more columns]

## Sheet: Archaea genera
Animal ID	RME_Ranking	Archaea,Euryarchaeota,Methanobacteria,Methanobacteriales,Methanobacteriaceae,Methanobrevibacter	Archaea,Euryarchaeota,Methanobacteria,Methanobacteriales,Methanobacteriaceae,Methanosphaera	Archaea,Euryarchaeota,Thermoplasmata,Methanomassiliicoccales,Methanomassiliicoccaceae,Methanomassiliicoccus	Archaea,Euryarchaeota,Methanobacteria,Methanobacteriales,Methanobacteriaceae,Methanobacterium
794	L	0.932243	0.0619159	0.00584112	0
10051	H	0.941233	0.0587669	0	0
10105	M	0.932474	0.0675261	0	0
10251	H	0.89198	0.10311	0.00490998	0
10367	H	0.921875	0.078125	0	0
10370	L	0.943503	0.0564972	0	0
10493	H	0.947606	0.0298592	0.0225352	0
10505	H	0.94931	0.0309355	0.019754	0
10575	L	0.961568	0.0338201	0.00230592	0.00230592
10586	L	0.944248	0.0557516	0	0
10702	H	0.948953	0.0405759	0.0104712	0
10732	M	0.926947	0.0319335	0.0411199	0
10777	M	0.923864	0.0693182	0.00681818	0
10785	H	0.963595	0.0182025	0.0182025	0
10813	H	0.928753	0.0712468	0	0
10839	M	0.958207	0.0357143	0.00607903	0
10905	M	0.941112	0.0370774	0.021265	0.000545256
10953	H	0.960809	0.0347661	0.00442478	0
11043	L	0.952221	0.0477787	0	0
11065	L	0.923379	0.0687623	0.00785855	0
11203	L	0.943827	0.0493827	0.00679012	0
11232	H	0.950315	0.0447866	0.00489853	0
11264	L	0.914039	0.0773143	0.008647	0
11293	M	0.948864	0.0255682	0.015625	0.00994318
11308	M	0.963847	0.0318149	0.00433839	0
11338	M	0.934679	0.0475059	0.0178147	0
11346	L	0.93695	0.0513196	0.0117302	0
11468	L	0.931818	0.0645933	0.00358852	0
11492	M	0.941281	0.0427046	0.0124555	0.00355872
11507	L	0.93152	0.064728	0.00375235	0
11716	M	0.89083	0.050655	0.0585153	0
20044	L	0.942161	0.0578387	0	0
20102	H	0.949153	0.0364093	0.0144382	0
20270	M	0.94702	0.0419426	0.0110375	0
20325	M	0.973326	0.0228634	0.00381056	0
20336	H	0.938296	0.0489716	0.0127326	0
20368	M	0.902318	0.0976821	0	0
20412	M	0.959367	0.0406332	0	0
20786	H	0.954037	0.0307754	0.0151878	0
20831	M	0.926006	0.0517241	0.0222701	0
20906	H	0.950235	0.0488263	0.000938967	0
20990	L	0.937304	0.0438871	0.0188088	0
21009	L	0.963057	0.0258097	0.0111336	0
21041	M	0.915287	0.0652386	0.0194742	0
21084	M	0.932419	0.0442073	0.023374	0
21085	L	0.925834	0.0698393	0.00432633	0
21093	L	0.974737	0.0252632	0	0
21204	M	0.925777	0.0540852	0.0189873	0.00115075
21229	L	0.923077	0.0727273	0	0.0041958
21233	L	0.951456	0.0485437	0	0
21278	H	0.939461	0.0384445	0.0220946	0
21300	H	0.946367	0.0467128	0.00461361	0.00230681
21365	M	0.942137	0.0465034	0.0113596	0
21381	M	0.94055	0.0430346	0.0164153	0
21460	H	0.897403	0.0551948	0.0474026	0
21532	L	0.938889	0.0611111	0	0
30098	M	0.962064	0.0379363	0	0
30122	H	0.935602	0.0365898	0.0270765	0.000731797
30405	H	0.950845	0.0343062	0.0138249	0.00102407
30413	H	0.928063	0.056917	0.0150198	0
30487	M	0.9375	0.0388889	0.0236111	0
30495	M	0.943799	0.0524849	0.00371575	0
30515	L	0.942052	0.0469851	0.0109632	0
30588	L	0.948664	0.0479423	0.00254561	0.000848536
30754	L	0.910632	0.0893683	0	0
30779	H	0.937846	0.048957	0.0131971	0
30787	H	0.965902	0.0176689	0.016429	0
30795	H	0.950205	0.0292912	0.0205038	0
30798	H	0.946181	0.0388889	0.0149306	0
30815	H	0.938865	0.0611354	0	0
30832	H	0.93149	0.0570913	0.0114183	0
30907	H	0.880416	0.109185	0.0103986	0
30915	H	0.917355	0.0826446	0	0
30955	M	0.954277	0.0457227	0	0
31045	M	0.955162	0.0432742	0.00156413	0
31085	M	0.927546	0.0546822	0.0177717	0
31188	M	0.924983	0.0516173	0.0233999	0
31213	L	0.921233	0.0739726	0.000684932	0.00410959
31221	M	0.919617	0.079646	0	0.000737463
31258	M	0.916964	0.0550178	0.0280183	0
31331	L	0.926904	0.0651106	0.00798526	0
31366	H	0.923457	0.0645503	0.0119929	0
31382	H	0.959356	0.0351016	0.00554236	0
31767	H	0.921409	0.0634146	0.0151762	0
31775	M	0.922261	0.0662544	0.0114841	0
32258	L	0.945074	0.0549259	0	0
32266	H	0.950092	0.0425139	0.00739372	0
32881	L	0.931055	0.0630524	0.00589275	0
40090	L	0.945424	0.054576	0	0
40254	H	0.93949	0.0605096	0	0
40316	L	0.937677	0.0609065	0.00141643	0
40406	L	0.916667	0.0641026	0.0192308	0
40496	H	0.939227	0.0314917	0.0292818	0
40512	L	0.939431	0.0420272	0.0185414	0
40735	H	0.932219	0.0513773	0.0164036	0
40742	L	0.942136	0.0306627	0.0272008	0
40755	L	0.950178	0.0498221	0	0
40799	H	0.953196	0.0387519	0.00805234	0
40816	H	0.931792	0.0682081	0	0
40821	H	0.922283	0.055252	0.0224651	0
40833	M	0.957926	0.0322896	0.00978474	0
40841	M	0.940965	0.0539957	0.0050396	0
40915	M	0.940282	0.0467606	0.0129577	0
41076	M	0.950102	0.0315682	0.0183299	0
41267	H	0.942278	0.0500765	0.00764526	0
41296	L	0.94251	0.0461538	0.00890688	0.00242915
41310	H	0.971292	0.020202	0.00850611	0
41340	H	0.94877	0.0423497	0.00887978	0
41375	M	0.955941	0.0331683	0.0108911	0
41438	H	0.96607	0.0256015	0.00832819	0
41476	M	0.94306	0.0472801	0.00762583	0.00203355
41518	L	0.972669	0.0273312	0	0
41768	L	0.944444	0.0555556	0	0
42259	H	0.964553	0.0319521	0.00349476	0
50091	M	0.933174	0.0584726	0.00596659	0.00238663
50100	H	0.964286	0.0357143	0	0
50105	L	0.977686	0.0187904	0.00352319	0
50105	L	0.907463	0.0895522	0.00298507	0
50124	H	0.910464	0.0738943	0.0145631	0.00107875
50235	L	0.927671	0.0583942	0.013935	0
50255	H	0.904135	0.0958647	0	0
50273	M	0.952381	0.0292517	0.0183673	0
50370	H	0.88326	0.11674	0	0
50407	M	0.955343	0.0377459	0.00691122	0
50415	L	0.906736	0.0932642	0	0
50458	M	0.94897	0.0392542	0.0117763	0
50489	H	0.954713	0.0323475	0.012939	0
50497	L	0.957009	0.0429907	0	0
50517	L	0.953835	0.0411932	0.00213068	0.00284091
50579	L	0.895105	0.103147	0	0.00174825
50736	M	0.935743	0.0502008	0.0140562	0
50780	H	0.96289	0.0276352	0.00947493	0
50817	H	0.941099	0.0589005	0	0
50822	M	0.941707	0.0409438	0.0173491	0
50834	M	0.961631	0.0271783	0.011191	0
50908	H	0.95188	0.0428571	0.00526316	0
50916	H	0.960638	0.0308511	0.00851064	0
50985	L	0.938002	0.0619977	0	0
50987	M	0.943409	0.0448585	0.0117322	0
51243	H	0.928182	0.04629	0.0255276	0
51294	H	0.920978	0.0686736	0.00940734	0.000940734
51325	M	0.940009	0.0529051	0.0070855	0
51463	M	0.945657	0.0351893	0.0191537	0
51488	H	0.951402	0.0429907	0.00560748	0
51527	L	0.930442	0.0621931	0.00736498	0
51752	H	0.961912	0.033424	0.00466382	0
51769	M	0.938907	0.0610932	0	0
52891	L	0.935774	0.0584457	0.00578035	0
60092	M	0.951134	0.047993	0.0008726	0
60106	H	0.928015	0.0518111	0.0201742	0
60271	H	0.917506	0.0724181	0.0100756	0
60318	H	0.94868	0.0513196	0	0
60363	H	0.90101	0.0868687	0.0121212	0
60375	L	0.914622	0.0794897	0.00588813	0
60408	M	0.939602	0.0487303	0.0116678	0
60416	H	0.932856	0.0353626	0.0290958	0.00268577
60514	M	0.95998	0.0290145	0.0110055	0
60736	H	0.961969	0.0272931	0.0107383	0
60737	M	0.944077	0.0469032	0.00721587	0.00180397
60745	M	0.928571	0.0473322	0.0240964	0
60752	M	0.952792	0.0322288	0.0149796	0
60827	M	0.936896	0.052801	0.0103026	0
60831	M	0.937404	0.0487429	0.0138533	0
60848	L	0.910548	0.0563599	0.033092	0
61224	M	0.944444	0.0555556	0	0
61244	H	0.946382	0.0423753	0.0112424	0
61288	L	0.926366	0.0736342	0	0
61295	L	0.907124	0.0820559	0.00901713	0.00180343
61334	M	0.939207	0.0479134	0.0113344	0.0015456
61342	L	0.932358	0.0578915	0.00975015	0
61729	M	0.92	0.064	0.016	0
61737	M	0.903499	0.0721103	0.0243902	0
61745	M	0.917489	0.0585331	0.0239774	0
62950	M	0.916984	0.0738766	0.00685453	0.00228484
70093	M	0.940845	0.0478873	0.0112676	0
70107	L	0.938329	0.0524496	0.0092219	0
70249	H	0.933333	0.0606838	0.00598291	0
70267	L	0.926366	0.0680918	0.00395883	0.00158353
70376	M	0.888608	0.107595	0.00379747	0
70409	H	0.943165	0.0446043	0.00935252	0.0028777
70443	M	0.950689	0.0493107	0	0
70451	M	0.95151	0.0475755	0.000914913	0
70490	H	0.927792	0.0411419	0.0310663	0
70515	M	0.933921	0.0406265	0.0254528	0
70572	M	0.953509	0.0447368	0.00175439	0
70591	M	0.93519	0.0470886	0.0167089	0.00101266
70600	L	0.944529	0.0531915	0.00227964	0
70738	L	0.957692	0.0384615	0.00384615	0
70746	M	0.933333	0.0513333	0.0153333	0
70828	L	0.954871	0.0379656	0.00573066	0.00143266
70902	L	0.935714	0.0457983	0.0184874	0
71072	L	0.940138	0.0422103	0.0176516	0
71200	M	0.978381	0.017055	0.00456402	0
71225	L	0.930667	0.0693333	0	0
71282	M	0.912389	0.040708	0.0376106	0.00929204
71299	M	0.956656	0.0325077	0.0108359	0
71343	L	0.937322	0.0626781	0	0
72261	M	0.951355	0.0486449	0	0
80094	M	0.953092	0.0469083	0	0
80099	H	0.962545	0.0266803	0.0107748	0
80246	H	0.929866	0.0619521	0.00642899	0.00175336
80276	L	0.95857	0.0363224	0.0045403	0.000567537
80311	H	0.961156	0.037037	0	0.00180668
80333	L	0.924572	0.0622084	0.0132193	0
80418	M	0.951724	0.0434483	0.00137931	0.00344828
80460	H	0.916781	0.0555708	0.0276485	0
80511	L	0.927948	0.0720524	0	0
80739	M	0.955714	0.0380952	0.0052381	0.000952381
80791	M	0.912998	0.0560797	0.0309224	0
80820	M	0.93722	0.0571749	0.00560538	0
80883	M	0.903358	0.046683	0.049959	0
80903	H	0.936888	0.0478781	0.0152339	0
80910	H	0.946922	0.0468332	0.00624442	0
80951	H	0.939535	0.0387597	0.0217054	0
80967	H	0.948271	0.0348872	0.0168421	0
81012	L	0.890173	0.109827	0	0
81088	L	0.94602	0.0384263	0.0155535	0
81257	L	0.944272	0.0433437	0.0123839	0
81270	L	0.934584	0.0481744	0.0172414	0
81336	M	0.925419	0.0416032	0.0329782	0
81458	L	0.931258	0.0687419	0	0
81579	L	0.93374	0.0610288	0.00523104	0
90095	M	0.953846	0.0461538	0	0
90277	L	0.943119	0.0458716	0.00795107	0.0030581
90331	L	0.952991	0.042735	0.0042735	0
90445	M	0.94132	0.054401	0.00427873	0
90492	M	0.958274	0.0417256	0	0
90504	H	0.948736	0.0365169	0.0147472	0
90517	L	0.931868	0.0586081	0.00952381	0
90566	M	0.964059	0.0359408	0	0
90701	H	0.936239	0.0572544	0.00650618	0
90719	M	0.93238	0.0544255	0.0131941	0
90730	M	0.93741	0.0505537	0.0120366	0
90731	M	0.976338	0.0201124	0.00354925	0
90795	M	0.941624	0.0465313	0.00592217	0.00592217
90820	H	0.940265	0.0542035	0.00553097	0
90904	M	0.920782	0.0640587	0.0151589	0
90990	M	0.932741	0.0647208	0.00253807	0
91059	L	0.96214	0.0378601	0	0
91064	L	0.951207	0.0384426	0.0103499	0
91074	M	0.93685	0.0300892	0.0330609	0
91075	M	0.935925	0.0403168	0.0237581	0
91100	H	0.947476	0.0525244	0	0
91219	M	0.936508	0.0634921	0	0
91292	M	0.934094	0.0492994	0.0166061	0
91329	M	0.958142	0.0336907	0.00612557	0.00204186
91355	L	0.939642	0.0461997	0.014158	0
91483	H	0.909569	0.0755981	0.0148325	0
91756	M	0.919876	0.0770186	0.00310559	0
92937	H	0.95744	0.0376607	0.00489896	0
